# Supplementary material for: A MYB Transcription Factor Atlas Provides Insights into the Evolution of Environmental Adaptations in Plants
Source: Int J Mol Sci. 2023 Jan 29;24(3):2566. doi: 10.3390/ijms24032566 (PMC9916579; doi:10.3390/ijms24032566)
Supplement: Supplementary file 1 [file ijms-24-02566-s001.zip]

Archive with 2 entries (2 files):
- Supplementary Figures S1-S20.pdf
- Table S1-S19.xlsx
