# Supplementary material for: A MYB Transcription Factor Atlas Provides Insights into the Evolution of Environmental Adaptations in Plants
Source: Int J Mol Sci. 2023 Jan 29;24(3):2566. doi: 10.3390/ijms24032566 (PMC9916579; doi:10.3390/ijms24032566)
Supplement: Supplementary file 1 [file ijms-24-02566-s001.zip › Table S1-S19.xlsx]

## Sheet: Table S1
Table S1 List of published genomes for flowering and non-flowering plants.
Flowering or non-flowering plants	Defined categories	Order name	Family name	Species name	Number	Genome version	Genome sequence (1: present; 0: absent)	GFF file (1: present; 0: absent)	CDS sequence (1: present; 0: absent)	Protein sequence (1: present; 0: absent)	URLs	Genome size	Selected or not	Used to build tree
flowering plants	basal Angiosperms	Amborellales	Amborella trichopoda	Amborella trichopoda	1	v1.0	1	1	1	1	https://phytozome-next.jgi.doe.gov/info/Atrichopoda_v1_0	748 Mbp	✔	✔
		Nymphaeales	Nymphaeaceae	Euryale ferox	2	Chr_v1	1	1	1	1	https://genomevolution.org/CoGe/GenomeInfo.pl?gid=56574	768 Mbp	✔	✔
		Nymphaeales	Nymphaeaceae	Nymphaea colorata	3	v1.2	1	1	1	1	https://phytozome-next.jgi.doe.gov/info/Ncolorata_v1_2	409 Mbp	✔	✔
		Nymphaeales	Nymphaeaceae	Nymphaea thermarum	4		1	1	1	1	https://www.ncbi.nlm.nih.gov/genome/?term=txid419125[orgn]	500 Mbp	✔	✔
	Magnoliidae	Piperales	Piperaceae	Piper nigrum	5	v3	1	1	1	1	http://cotton.hzau.edu.cn/EN/download.php	762 Mbp	✔	✔
		Magnoliales	Annonaceae	Annona muricata	6		0	0	0	0		800 Mbp	NA	NA
		Magnoliales	Magnoliaceae	Liriodendron chinense	7	v2	1	1	1	1	https://ftp.ncbi.nlm.nih.gov/genomes/all/GCA/003/013/855/GCA_003013855.2_NJFU_Lchi_2.0/	1750 Mbp	✔	✔
		Magnoliales	Magnoliaceae	Magnolia biondii	8	v1	1	1	1	1	https://doi.org/10.5061/dryad.s4mw6m947	2240 Mbp	✔	✔
		Laurales	Calycanthaceae	Chimonanthus praecox	9		0	0	0	0		780 Mbp	NA	NA
		Laurales	Calycanthaceae	Chimonanthus salicifolius	10	v1	1	1	1	1	http://xhhuanglab.cn/data/Chimonanthus_salicifolius.html	836 Mbp	✔	✔
		Laurales	Lauraceae	Cinnamomum kanehirae	11	v3	1	1	1	1	https://data.jgi.doe.gov/refine-download/phytozome?q=Cinnamomum+kanehirae	830 Mbp	✔	✔
		Laurales	Lauraceae	Litsea cubeba	12	v1	1	1	1	1	https://ftp.ncbi.nlm.nih.gov/genomes/all/GCA/012/931/725/GCA_012931725.1_ASM1293172v1/	1370 Mbp	NA	NA
		Laurales	Lauraceae	Persea americana	13	v3.0	1	1	1	1	https://genomevolution.org/CoGe/SearchResults.pl?s=29305&p=genome	980 Mbp	✔	✔
	Monocotyledoneae	Alismatales	Araceae	Lemna minor	14	v1	1	1	1	1	https://genomevolution.org/coge/SearchResults.pl?s=27408&p=genome	481 Mbp	✔	✔
		Alismatales	Araceae	Spirodela intermedia	15	8410	1	1	1	1	https://www.ncbi.nlm.nih.gov/genome/?term=Spirodela+intermedia	160 Mbp	✔	✔
		Alismatales	Araceae	Spirodela polyrhiza	16	v2	1	1	1	1	https://data.jgi.doe.gov/refine-download/phytozome?q=Spirodela+polyrhiza	158 Mbp	✔	✔
		Alismatales	Araceae	Wolffia australiana	17	wa8730	1	1	1	1	https://genomevolution.org/coge/SearchResults.pl?s=56605&p=genome	357 Mbp	✔	✔
		Alismatales	Zosteraceae	Zostera marina	18	v3.1	1	1	1	1	https://data.jgi.doe.gov/refine-download/phytozome?q=Zostera+marina&expanded=Phytozome-668	238 Mbp	✔	✔
		Alismatales	Zosteraceae	Zostera muelleri	19	x	1	1	1	1	https://research-repository.uwa.edu.au/en/datasets/zostera-muelleri-seagrass-genome-data	890 Mbp	✔	✔
		Poales	Poaceae	Aegilops tauschii	20	T093	1	1	1	1	https://db.cngb.org/search/project/CNP0001325/	4360 Mbp	✔	✔
		Poales	Poaceae	Alloteropsis semialata	21	v1.0	1	1	1	1	https://genomevolution.org/coge/SearchResults.pl?s=Alloteropsis%20semialata&p=genome	1100 Mbp	✔	✔
		Poales	Poaceae	Avena atlantica	22	v1.0	1	1	1	1	https://genomevolution.org/coge/SearchResults.pl?s=53337&p=genome	3720 Mbp	✔	✔
		Poales	Poaceae	Avena eriantha	23	v1.0	1	1	1	1	https://genomevolution.org/coge/SearchResults.pl?s=53381&p=genome	4170 Mbp	✔	✔
		Poales	Poaceae	Bonia amplexicaulis	24	x	1	1	1	1	http://www.genobank.org/bamboo#2	848 Mbp	✔	✔
		Poales	Poaceae	Brachypodium distachyon	25	v3.2	1	1	1	1	https://data.jgi.doe.gov/refine-download/phytozome?q=Brachypodium+distachyon	272 Mbp	✔	✔
		Poales	Poaceae	Brachypodium hybridum	26	v1.1	1	1	1	1	https://data.jgi.doe.gov/refine-download/phytozome?q=Brachypodium+hybridum	509 Mbp	✔	✔
		Poales	Poaceae	Brachypodium stacei	27	v1.1	1	1	1	1	https://data.jgi.doe.gov/refine-download/phytozome?q=Brachypodium+stacei&expanded=Phytozome-316	234 Mbp	✔	✔
		Poales	Poaceae	Cenchrus americanus	28		1	1	1	1	https://ftp.cngb.org/pub/gigadb/pub/10.5524/100001_101000/100192/	2350 Mbp	✔	NA
		Poales	Poaceae	Cenchrus purpureus	29	x	1	1	1	1	https://ngdc.cncb.ac.cn/search/?dbId=gwh&q=GWHAORA00000000&page=1	1970 Mbp	✔	✔
		Poales	Poaceae	Cleistogenes songorica	30	x	1	1	1	1	https://ngdc.cncb.ac.cn/search/?dbId=gwh&q=Cleistogenes%20songorica&page=1	542 Mbp	✔	✔
		Poales	Poaceae	Coix aquatica	31	v1	1	0	0	0	https://ftp.ncbi.nlm.nih.gov/genomes/all/GCA/009/725/075/GCA_009725075.1_ASM972507v1/	1660 Mbp	NA	NA
		Poales	Poaceae	Coix lacryma-jobi	32	v1.0	1	1	1	1	http://phyzen.iptime.org/adlay/download.php	1560 Mbp	✔	✔
		Poales	Poaceae	Cynodon transvaalensis	33		0	0	0	0		450 Mbp	NA	NA
		Poales	Poaceae	Dactylis glomerata	34		1	0	0	0	https://ftp.ncbi.nlm.nih.gov/genomes/all/GCA/007/115/705/GCA_007115705.1_ASM711570v1/	1940 Mbp	NA	NA
		Poales	Poaceae	Dichanthelium oligosanthes	35	v2	1	1	1	1	https://ftp.ncbi.nlm.nih.gov/genomes/all/GCA/001/633/215/GCA_001633215.2_ASM163321v2/	750 Mbp	✔	✔
		Poales	Poaceae	Digitaria exilis	36	DiExil	1	1	1	1	https://ftp.ncbi.nlm.nih.gov/genomes/all/GCA/015/342/445/GCA_015342445.1_DiExil/	893 Mbp	✔	✔
		Poales	Poaceae	Echinochloa crus-galli	37	v2.0	1	1	1	1	http://ibi.zju.edu.cn/RiceWeedomes/Echinochloa/	1400 Mbp	✔	✔
		Poales	Poaceae	Eleusine coracana	38	v1.1	1	1	1	1	https://data.jgi.doe.gov/refine-download/phytozome?q=Eleusine+coracana&expanded=Phytozome-560	1460 Mbp	✔	✔
		Poales	Poaceae	Eleusine indica	39		1	1	1	1	https://ftp.ncbi.nlm.nih.gov/genomes/all/GCA/003/369/855/GCA_003369855.1_ASM336985v1/	584 Mbp	✔	✔
		Poales	Poaceae	Eragrostis curvula	40	v1.0	1	1	1	1	https://ftp.ncbi.nlm.nih.gov/genomes/all/GCA/007/726/485/GCA_007726485.1_CERZOS_EC1.0/	660 Mbp	✔	✔
		Poales	Poaceae	Eragrostis nindensis	41	v2.1	1	1	1	1	https://genomevolution.org/coge/SearchResults.pl?s=Eragrostis%20nindensis&p=genome	1035 Mbp	✔	✔
		Poales	Poaceae	Eragrostis tef	42	v3	1	1	1	1	https://genomevolution.org/coge/SearchResults.pl?s=50954&p=genome	700 Mbp	✔	✔
		Poales	Poaceae	Guadua angustifolia	43		1	1	1	1	http://www.genobank.org/bamboo#2	1614 Mbp	✔	✔
		Poales	Poaceae	Hordeum vulgare	44	v2	1	1	1	1	https://ftp.ncbi.nlm.nih.gov/genomes/all/GCA/004/114/815/GCA_004114815.1_Hulless_Barley_ass.V2/	4500-5100 Mbp	✔	✔
		Poales	Poaceae	Leersia perrieri	45	v1.4	1	1	1	1	https://genomevolution.org/coge/SearchResults.pl?s=Leersia%20perrieri	323 Mbp	✔	✔
		Poales	Poaceae	Lolium perenne	46		0	0	0	0		2000 Mbp	NA	NA
		Poales	Poaceae	Miscanthus floridulus	47		0	0	0	0		2460 Mbp	NA	NA
		Poales	Poaceae	Miscanthus lutarioriparius	48	v1	1	1	1	1	https://figshare.com/projects/Miscanthus_lutarioriparius_genome_sequencing_assembly_and_annotation/89648	2150 Mbp	✔	✔
		Poales	Poaceae	Miscanthus sinensis	49	v7.1	1	1	1	1	https://data.jgi.doe.gov/refine-download/phytozome?q=Miscanthus+sinensis	2500 Mbp	✔	✔
		Poales	Poaceae	Olyra latifolia	50		1	1	1	1	http://www.genobank.org/bamboo#2	646 Mbp	✔	✔
		Poales	Poaceae	Oropetium thomaeum	51	v1.0	1	1	1	1	https://data.jgi.doe.gov/refine-download/phytozome?q=Oropetium+thomaeum	245 Mbp	✔	✔
		Poales	Poaceae	Oryza alta	52		0	0	0	0		1000 Mbp	NA	NA
		Poales	Poaceae	Oryza barthii	53	ObarRS3	1	0	0	0	https://ftp.ncbi.nlm.nih.gov/genomes/genbank/plant/Oryza_barthii/latest_assembly_versions/GCA_000182155.4_ObarRS3/	376 Mbp	NA	NA
		Poales	Poaceae	Oryza brachyantha	54		1	1	1	1	https://ftp.ncbi.nlm.nih.gov/genomes/all/GCF/000/231/095/GCF_000231095.2_ObraRS2/	300 Mbp	✔	✔
		Poales	Poaceae	Oryza coarctata	55		1	1	1	1	http://ccbb.jnu.ac.in/ory-coar/download/Genome/download.html	665 Mbp	✔	✔
		Poales	Poaceae	Oryza eichingeri	56		1	0	0	0	https://datacommons.cyverse.org/browse/iplant/home/shared/commons_repo/curated/Shenton_OofficinalisAnnotation_2019	500 Mbp	NA	NA
		Poales	Poaceae	Oryza glaberrima	57	v1	1	1	1	1	https://genomevolution.org/coge/SearchResults.pl?s=oryza_glaberrima&p=genome	411 Mbp	✔	✔
		Poales	Poaceae	Oryza glumaepatula	58		1	0	0	0	https://ftp.ncbi.nlm.nih.gov/genomes/all/GCA/000/576/495/GCA_000576495.2_OgluRS3/	366 Mbp	NA	NA
		Poales	Poaceae	Oryza granulata	59		1	1	1	1	https://ngdc.cncb.ac.cn/search/?dbId=gwh&q=Oryza+granulata	780 Mbp	✔	✔
		Poales	Poaceae	Oryza longistaminata	60		1	0	0	0	https://ngdc.cncb.ac.cn/search/?dbId=gwh&q=Oryza+longistaminata	350 Mbp	NA	NA
		Poales	Poaceae	Oryza meridionalis	61		1	0	0	0	https://ftp.ncbi.nlm.nih.gov/genomes/all/GCA/000/338/895/GCA_000338895.3_OmerRS3/	388 Mbp	NA	NA
		Poales	Poaceae	Oryza nivara	62		1	0	0	0	https://ftp.ncbi.nlm.nih.gov/genomes/all/GCA/000/576/065/GCA_000576065.2_OnivRS2/	395 Mbp	NA	NA
		Poales	Poaceae	Oryza officinalis	63		1	1	1	1	https://datacommons.cyverse.org/browse/iplant/home/shared/commons_repo/curated/Shenton_OofficinalisAnnotation_2019	590 Mbp	✔	✔
		Poales	Poaceae	Oryza punctata	64		1	0	0	0	https://ftp.ncbi.nlm.nih.gov/genomes/all/GCA/000/573/905/GCA_000573905.2_OpunRS2/	423 Mbp	NA	NA
		Poales	Poaceae	Oryza rhizomatis	65		1	1	1	1	https://datacommons.cyverse.org/browse/iplant/home/shared/commons_repo/curated/Shenton_OofficinalisAnnotation_2019	590 Mbp	✔	✔
		Poales	Poaceae	Oryza rufipogon	66	v2	1	0	0	0	Index of /genomes/all/GCA/000/817/225/GCA_000817225.2_ASM81722v2 (nih.gov)	450 Mbp	NA	NA
		Poales	Poaceae	Oryza sativa	67	v7.0	1	1	1	1	https://data.jgi.doe.gov/refine-download/phytozome?q=Oryza+sativa	430 Mbp	✔	✔
		Poales	Poaceae	Panicum hallii	68	v3.2	1	1	1	1	https://data.jgi.doe.gov/refine-download/phytozome?q=Panicum+hallii&expanded=Phytozome-590	500 Mbp	✔	✔
		Poales	Poaceae	Panicum miliaceum	69	v2	1	1	1	1	https://ftp.ncbi.nlm.nih.gov/genomes/all/GCA/003/046/395/GCA_003046395.2_Pm_0390_v2/	920 Mbp	✔	✔
		Poales	Poaceae	Panicum virgatum	70	v5.1	1	1	1	1	https://data.jgi.doe.gov/refine-download/phytozome?q=Panicum+virgatum&expanded=Phytozome-516	1200 Mbp	✔	NA
		Poales	Poaceae	Phyllostachys edulis	71		0	0	0	0	https://ftp.ncbi.nlm.nih.gov/genomes/all/GCA/011/038/535/GCA_011038535.1_ASM1103853v1/	2075 Mbp	NA	NA
		Poales	Poaceae	Puccinellia tenuiflora	72		1	1	1	1	http://www.xhhuanglab.cn/data/alkaligrass.html	1500 Mbp	✔	✔
		Poales	Poaceae	Raddia distichophylla	73		1	1	1	1	https://ngdc.cncb.ac.cn/search/?dbId=gwh&q=Raddia+distichophylla	589 Mbp	✔	✔
		Poales	Poaceae	Raddia guianensis	74		1	1	1	1	http://www.genobank.org/bamboo#2	626 Mbp	✔	✔
		Poales	Poaceae	Saccharum spontaneum	75		1	1	1	1	https://www.life.illinois.edu/ming/downloads/Spontaneum_genome/	3360 Mbp	✔	✔
		Poales	Poaceae	Saccharum spp. R570	76		1	1	1	1	https://sugarcane-genome.cirad.fr/content/download	10000 (monoploid ~850) Mbp	✔	✔
		Poales	Poaceae	Secale cereale	77	v3	1	1	1	1	https://doi.ipk-gatersleben.de/DOI/8afb3971-b5e1-4748-8f0e-1b929ba73248/98b53069-746d-4b03-8f30-5757735bf9b9/2	7900 Mbp	✔	✔
		Poales	Poaceae	Setaria italica	78		1	0	0	0	http://ftp.cngb.org/pub/CNSA/data3/CNP0000993/CNS0209392/CNA0013967 or https://data.jgi.doe.gov/refine-download/phytozome?q=Setaria+italica&expanded=Phytozome-312	490 Mbp	NA	NA
		Poales	Poaceae	Setaria viridis	79	v2.1	1	1	1	1	https://data.jgi.doe.gov/refine-download/phytozome?q=Setaria+viridis&expanded=Phytozome-500	400 Mbp	✔	✔
		Poales	Poaceae	Sorghum bicolor	80	v3.1.1	1	1	1	1	https://data.jgi.doe.gov/refine-download/phytozome?q=Sorghum+bicolor&expanded=Phytozome-564%2CPhytozome-79%2CPhytozome-552%2CPhytozome-468%2CPhytozome-255%2CPhytozome-313	818 Mbp	✔	✔
		Poales	Poaceae	Stipa capillata	81		0	0	0	0	https://ftp.ncbi.nlm.nih.gov/genomes/all/GCA/011/038/535/GCA_011038535.1_ASM1103853v1/	409Mbp	NA	NA
		Poales	Poaceae	Triticum aestivum	82	v2,2	1	1	1	1	https://data.jgi.doe.gov/refine-download/phytozome?q=Triticum+aestivum	17000 Mbp	✔	✔
		Poales	Poaceae	Triticum turgidum	83	v1	1	1	1	1	https://ftp.ncbi.nlm.nih.gov/genomes/all/GCA/900/231/445/GCA_900231445.1_Svevo.v1/	12000 Mbp	✔	✔
		Poales	Poaceae	Triticum urartu	84		1	1	1	1	http://www.mbkbase.org/Tu/	4940 Mbp	✔	✔
		Poales	Poaceae	Zea mays	85	Ensembl-18	1	1	1	1	https://genome.jgi.doe.gov/portal/pages/dynamicOrganismDownload.jsf?organism=Phytozome	2300 Mbp	✔	✔
		Poales	Poaceae	Zizania latifolia	86	v1	1	0	0	0	Index of /genomes/all/GCA/000/418/225/GCA_000418225.1_Zizania_latifolia_v01 (nih.gov)	590 Mbp	NA	NA
		Poales	Poaceae	Zizania palustris	87		1	1	1	1	https://ftp.ncbi.nlm.nih.gov/genomes/all/GCA/019/279/435/GCA_019279435.1_ASM1927943v1/	390Mbp	✔	✔
		Poales	Poaceae	Zoysia japonica	88		1	1	1	1	https://drive.google.com/drive/folders/1nhqCsmHdIAMII3crW7mhYGcIBWai9DTe	390 Mbp	✔	✔
		Poales	Poaceae	Zoysia matrella	89		1	1	1	1	https://drive.google.com/drive/folders/1nhqCsmHdIAMII3crW7mhYGcIBWai9DTe	380 Mbp	✔	✔
		Poales	Poaceae	Zoysia pacifica	90		1	1	1	1	https://drive.google.com/drive/folders/1nhqCsmHdIAMII3crW7mhYGcIBWai9DTe	370 Mbp	✔	✔
		Poales	Cyperaceae	Kobresia littledalei	91	v1	1	1	1	1	https://ftp.ncbi.nlm.nih.gov/genomes/all/GCA/011/114/355/GCA_011114355.1_ASM1111435v1/	415 Mbp	✔	✔
		Poales	Bromeliaceae	Ananas bracteatus	92		1	0	0	0	https://www.ebi.ac.uk/ena/browser/view/GCA_902162155.1?show=blobtoolkit	590 Mbp	NA	NA
		Poales	Bromeliaceae	Ananas comosus	93	v3	1	1	1	1	https://data.jgi.doe.gov/refine-download/phytozome?q=Ananas+comosus&expanded=Phytozome-321	526 Mbp	✔	✔
		Poales	Bromeliaceae	Puya raimondii	94		1	0	0	0	https://ftp.ncbi.nlm.nih.gov/genomes/all/GCA/016/920/855/GCA_016920855.1_Puya125/	330 Mbp	NA	NA
		Arecales	Arecaceae	Areca catechu	95	v1	1	1	1	1	https://ftp.cngb.org/pub/CNSA/data3/CNP0000517/CNS0101530/CNA0003279/	2590 Mbp	✔	✔
		Arecales	Arecaceae	Calamus simplicifolius	96		1	1	1	1	https://ftp.cngb.org/pub/gigadb/pub/10.5524/101001_102000/101052/	1980 Mbp	✔	✔
		Arecales	Arecaceae	Cocos nucifera	97	v1	1	0	0	0	https://ftp.ncbi.nlm.nih.gov/genomes/all/GCA/006/176/705/GCA_006176705.1_UPLB_dcnu_1.0/	2420 Mbp	NA	NA
		Arecales	Arecaceae	Daemonorops jenkinsiana	98		1	1	1	1	https://ftp.cngb.org/pub/gigadb/pub/10.5524/101001_102000/101053/	1610 Mbp	✔	NA
		Arecales	Arecaceae	Elaeis guineensis	99		1	1	1	1	http://chuanh.tll.org.sg/oilpalm/	1800 Mbp	✔	✔
		Arecales	Arecaceae	Korthalsia laciniosa	100		0	0	0	0		592 Mbp	NA	NA
		Arecales	Arecaceae	Phoenix dactylifera	101		1	1	1	1	https://www.ncbi.nlm.nih.gov/assembly/GCF_009389715.1	658 Mbp	✔	✔
		Zingiberales	Musaceae	Ensete ventricosum	102	v3.0	1	1	1	1	https://ftp.ncbi.nlm.nih.gov/genomes/all/GCA/000/818/735/GCA_000818735.3_Bedadeti_annotated/	547 Mbp	✔	✔
		Zingiberales	Musaceae	Musa acuminata	103	v1	1	1	1	1	https://data.jgi.doe.gov/refine-download/phytozome?q=Musa+acuminata&expanded=Phytozome-304	523 Mbp	✔	✔
		Zingiberales	Musaceae	Musa balbisiana	104	v1.1	1	1	1	1	https://banana-genome-hub.southgreen.fr/node/50/42920	438 Mbp	✔	✔
		Zingiberales	Musaceae	Musa itinerans	105	v1.0	1	1	1	1	https://banana-genome-hub.southgreen.fr/node/50/461456	615 Mbp	✔	✔
		Zingiberales	Musaceae	Musa schizocarpa	106	v1.0	1	1	1	1	https://banana-genome-hub.southgreen.fr/node/50/42917	587Mbp	✔	✔
		Zingiberales	Musaceae	Musa textilis	107		0	0	0	0		620Mbp	NA	NA
		Zingiberales	Zingiberaceae	Zingiber officinale	108		1	1	1	1	https://ftp.ncbi.nlm.nih.gov/genomes/all/GCA/018/446/385/GCA_018446385.1_Zo_v1.1/	2000Mbp	✔	✔
		Asparagales	Orchidaceae	Apostasia ramifera	109	v1.0	1	0	0	0	https://ftp.ncbi.nlm.nih.gov/genomes/all/GCA/019/297/695/GCA_019297695.1_ASM1929769v1/	330 Mbp	NA	NA
		Asparagales	Orchidaceae	Apostasia shenzhenica	110	v1.0	1	1	1	1	https://ftp.ncbi.nlm.nih.gov/genomes/all/GCA/002/786/265/GCA_002786265.1_ASM278626v1/	471 Mbp	✔	✔
		Asparagales	Orchidaceae	Cymbidium sinense	111		0	0	0	0			NA	NA
		Asparagales	Orchidaceae	Dendrobium catenatum	112	v2.0	1	1	1	1	https://ftp.ncbi.nlm.nih.gov/genomes/all/GCA/001/605/985/GCA_001605985.2_ASM160598v2/	1110 Mbp	✔	✔
		Asparagales	Orchidaceae	Dendrobium huoshanense	113		0	0	0	0	https://ftp.ncbi.nlm.nih.gov/genomes/all/GCA/016/618/105/GCA_016618105.1_ASM1661810v1/		NA	NA
		Asparagales	Orchidaceae	Dendrobium officinale	114		0	0	0	0	https://www.ncbi.nlm.nih.gov/assembly/GCA_019514585.1/	1350 Mbp	NA	NA
		Asparagales	Orchidaceae	Gastrodia elata	115	v1.0	1	0	0	0	Index of /genomes/all/GCA/016/760/335/GCA_016760335.1_NIFOS_GasEla_1.0 (nih.gov)	1180 Mbp	NA	NA
		Asparagales	Orchidaceae	Phalaenopsis aphrodite	116		1	1	1	1	http://orchidstra2.abrc.sinica.edu.tw/orchidstra2/padownload.php	1200 Mbp	✔	✔
		Asparagales	Orchidaceae	Phalaenopsis equestris	117	v1	1	1	1	1	https://ftp.ncbi.nlm.nih.gov/genomes/all/GCF/001/263/595/GCF_001263595.1_ASM126359v1/	1160 Mbp	✔	✔
		Asparagales	Orchidaceae	Vanilla planifolia	118	v1.0	1	1	1	1	https://ftp.ncbi.nlm.nih.gov/genomes/all/GCA/016/413/895/GCA_016413895.1_Elo_Vpla-A_principal_1.0/	700 Mbp	✔	✔
		Asparagales	Asparagaceae	Asparagus officinalis	119	v1.1	1	1	1	1	https://data.jgi.doe.gov/refine-download/phytozome?q=Asparagus+officinalis&expanded=Phytozome-498	1300 Mbp	✔	✔
		Asparagales	Asparagaceae	Asparagus setaceus	120	v1.0	1	0	0	0	https://ftp.ncbi.nlm.nih.gov/genomes/all/GCA/012/295/165/GCA_012295165.1_ASM1229516v1/	720 Mbp	NA	NA
		Asparagales	Asparagaceae	Dracaena cambodiana	121		0	0	0	0		1120 Mbp	NA	NA
		Asparagales	Asphodelaceae	Aloe vera	122		0	0	0	0		14000 Mbp	NA	NA
		Asparagales	Asphodelaceae	Hemerocallis citrina	123	v1.0	1	0	0	0	https://ftp.ncbi.nlm.nih.gov/genomes/all/GCA/017/893/485/GCA_017893485.1_ASM1789348v1/	3800 Mbp	NA	NA
		Asparagales	Amaryllidaceae	Allium sativum	124	基因组v2	1	1	1	1	https://ftp.ncbi.nlm.nih.gov/genomes/all/GCA/014/155/895/GCA_014155895.2_Garlic.V2.fa/; https://doi.org/10.6084/m9.figshare.12570947.v1	16000 Mbp	✔	✔
		Pandanales	Velloziaceae	Acanthochlamys bracteata	125		0	0	0	0		204 Mbp	NA	NA
		Pandanales	Velloziaceae	Xerophyta viscosa	126	v1.0	1	0	0	0	https://ftp.ncbi.nlm.nih.gov/genomes/all/GCA/002/076/135/GCA_002076135.1_ASM207613v1/	296 Mbp	NA	NA
		Dioscoreales	Dioscoreaceae	Dioscorea dumetorum	127	v1.0	1	1	1	1	https://ftp.ncbi.nlm.nih.gov/genomes/all/GCA/902/712/375/GCA_902712375.1_D_dumetorum_v1.0/; https://pub.uni-bielefeld.de/record/2941469	322 Mbp	✔	✔
		Dioscoreales	Dioscoreaceae	Dioscorea rotundata	128	v2	1	1	1	1	https://ftp.ncbi.nlm.nih.gov/genomes/all/GCF/009/730/915/GCF_009730915.1_TDr96_F1_v2_PseudoChromosome.rev07_lg8_w22_25.fasta/	580 Mbp	✔	✔
		Dioscoreales	Dioscoreaceae	Trichopus zeylanicus	129		1	1	1	1	https://keralauniversity.ac.in/trichopus-zeylanicus	852 Mbp	✔	✔
	Ceratophyllales	Ceratophyllales	Ceratoph.ceae	Ceratophyllum demersum	130	v1	1	1	1	1	https://genomevolution.org/CoGe/SearchResults.pl?s=Ceratophyllum%20demersum&p=genome	777 Mbp	✔	NA
	Early-diverging eudicotyledons	Proteales	Nelumbonaceae	Nelumbo nucifera	131	v2.0	1	1	1	1	http://nelumbo.biocloud.net/nelumbo/download/download	929 Mbp	✔	✔
		Proteales	Proteaceae	Macadamia integrifolia	132	v3	1	1	1	1	https://ftp.ncbi.nlm.nih.gov/genomes/all/GCA/013/358/625/GCA_013358625.1_SCU_Mint_v3/; https://researchportal.scu.edu.au/esploro/outputs/dataset/Computational-data-for-Chromosome-scale-assembly-and-annotation-of-the-macadamia-genome/991012821204402368	650 Mbp	✔	✔
		Trochodendrales	Trochod.ceae	Tetracentron sinense	133	v1	1	1	1	1	https://figshare.com/articles/dataset/Tetracentron_sinense_genome/12415928	1120 Mbp	✔	✔
		Trochodendrales	Trochod.ceae	Trochodendron aralioides	134		1	1	1	1	https://ftp.cngb.org/pub/gigadb/pub/10.5524/100001_101000/100657/	1758 Mbp	✔	✔
		Ranunculales	Ranunculaceae	Aquilegia coerulea	135	v3.1	1	1	1	1	https://data.jgi.doe.gov/refine-download/phytozome?q=Aquilegia+coerulea	307 Mbp	✔	✔
		Ranunculales	Ranunculaceae	Aquilegia oxysepala	136		0	0	0	0		350 Mbp	NA	NA
		Ranunculales	Ranunculaceae	Coptis chinensis	137	v1.0	1	1	1	1	https://ftp.ncbi.nlm.nih.gov/genomes/all/GCA/015/680/905/GCA_015680905.1_ASM1568090v1/	1050 Mbp	✔	✔
		Ranunculales	Ranunculaceae	Thalictrum thalictroides	138	p2	1	1	1	1	https://ftp.ncbi.nlm.nih.gov/genomes/all/GCA/013/358/455/GCA_013358455.1_MaSuRCA_all.p2/	286 Mbp	✔	✔
		Ranunculales	Circaeasteraceae	Kingdonia uniflora	139	v1.0	1	1	1	1	https://ftp.ncbi.nlm.nih.gov/genomes/all/GCA/014/058/105/GCA_014058105.1_ASM1405810v1/	1170 Mbp	✔	✔
		Ranunculales	Lardibalaceae	Akebia trifoliata	140	v1.0	1	0	0	0	https://www.ncbi.nlm.nih.gov/datasets/genomes/?acc=GCA_017979445.1	650 Mbp	NA	NA
		Ranunculales	Papaveraceae	Eschscholzia californica	141		1	0	1	1	http://eschscholzia.kazusa.or.jp/	502 Mbp	✔	✔
		Ranunculales	Papaveraceae	Macleaya cordata	142	v1.0	1	1	1	1	https://ftp.ncbi.nlm.nih.gov/genomes/all/GCA/002/174/775/GCA_002174775.1_MC_HNAU_1.0/	540 Mbp	✔	✔
		Ranunculales	Papaveraceae	Papaver somniferum	143	v1.0	1	1	1	1	https://ftp.ncbi.nlm.nih.gov/genomes/all/GCA/003/573/695/GCA_003573695.1_ASM357369v1/	2870 Mbp	✔	✔
	Caryophyllales	Caryophyllales	Amaranthaceae	Amaranthus cruentus	144		0	0	0	0	https://ftp.ncbi.nlm.nih.gov/genomes/all/GCA/019/425/755/GCA_019425755.1_ASM1942575v1/	400 Mbp	NA	NA
		Caryophyllales	Amaranthaceae	Amaranthus hybridus	145	v1.0	1	1	1	1	https://genomevolution.org/CoGe/SearchResults.pl?s=Amaranthus%20hybridus&p=genome	504 Mbp	✔	✔
		Caryophyllales	Amaranthaceae	Amaranthus hypochondriacus	146	v2.1	1	1	1	1	https://data.jgi.doe.gov/refine-download/phytozome?q=Amaranthus+hypochondriacus&expanded=Phytozome-459	466 Mbp	✔	✔
		Caryophyllales	Amaranthaceae	Amaranthus palmeri	147	v1.2	1	1	1	1	CoGe: Search Results (genomevolution.org)	422 Mbp	✔	✔
		Caryophyllales	Amaranthaceae	Amaranthus tuberculatus	148	v2	1	1	1	1	https://genomevolution.org/CoGe/SearchResults.pl?s=Amaranthus%20tuberculatus&p=genome	676 Mbp	✔	✔
		Caryophyllales	Amaranthaceae	Atriplex hortensis	149	v2	1	1	1	1	https://genomevolution.org/CoGe/SearchResults.pl?s=Atriplex%20hortensis&p=genome	1170 Mbp	✔	✔
		Caryophyllales	Amaranthaceae	Beta patula	150	v1	1	1	1	1	https://bvseq.boku.ac.at/Genome/Download/	650 Mbp	✔	✔
		Caryophyllales	Amaranthaceae	Beta vulgaris	151	v1.2	1	1	1	1	https://bvseq.boku.ac.at/Genome/Download/	731 Mbp	✔	✔
		Caryophyllales	Amaranthaceae	Chenopodium pallidicaule	152	v4	1	1	1	1	https://genomevolution.org/CoGe/SearchResults.pl?s=53872&p=genome	430 Mbp	✔	✔
		Caryophyllales	Amaranthaceae	Chenopodium quinoa	153	v1.0	1	1	1	1	https://data.jgi.doe.gov/refine-download/phytozome?q=Chenopodium+quinoa&expanded=Phytozome-392	1500 Mbp	✔	✔
		Caryophyllales	Amaranthaceae	Chenopodium suecicum	154	v1	1	0	0	0	https://ftp.ncbi.nlm.nih.gov/genomes/all/GCA/001/687/025/GCA_001687025.1_ASM168702v1/	815 Mbp	NA	NA
		Caryophyllales	Amaranthaceae	Kochia scoparia	155	v1	1	0	0	0	https://ftp.ncbi.nlm.nih.gov/genomes/all/GCA/008/642/245/GCA_008642245.1_CSU_KoSco_1.0/	1090 Mbp	NA	NA
		Caryophyllales	Amaranthaceae	Spinacia oleracea	156		1	1	1	1	https://data.jgi.doe.gov/refine-download/phytozome?q=Spinacia+oleracea	1010 Mbp	✔	✔
		Caryophyllales	Amaranthaceae	Suaeda aralocaspica	157		1	1	1	1	https://ftp.cngb.org/pub/gigadb/pub/10.5524/100001_101000/100646/	467 Mbp	✔	✔
		Caryophyllales	Droseraceae	Aldrovanda vesiculosa	158		1	1	1	1	https://www.biozentrum.uni-wuerzburg.de/carnivorom/resources	509 Mbp	✔	✔
		Caryophyllales	Droseraceae	Dionaea muscipula	159		1	1	1	1	https://www.biozentrum.uni-wuerzburg.de/carnivorom/resources	3187 Mbp	✔	✔
		Caryophyllales	Droseraceae	Drosera capensis	160		1	0	0	0	https://ftp.ncbi.nlm.nih.gov/genomes/all/GCA/001/925/005/GCA_001925005.1_ASM192500v1/	293 Mbp	NA	NA
		Caryophyllales	Droseraceae	Drosera spatulata	161		1	1	1	1	https://www.biozentrum.uni-wuerzburg.de/carnivorom/resources	293 Mbp	✔	✔
		Caryophyllales	Simmondsiaceae	Simmondsia chinensis	162		1	1	1	1	https://ngdc.cncb.ac.cn/search/?dbId=gwh&q=GWHAASQ00000000	1003 Mbp	✔	✔
		Caryophyllales	Polygonaceae	Fagopyrum esculentum	163		1	1	1	1	Buckwheat Genome DataBase (BGDB) (kazusa.or.jp)	1300 Mbp	✔	✔
		Caryophyllales	Polygonaceae	Fagopyrum tataricum	164		1	1	1	1	http://mbkbase.org/Pinku1/	490 Mbp	✔	✔
		Caryophyllales	Polygonaceae	Polygonum cuspidatum	165		0	0	0	0		2600 Mbp	NA	NA
		Caryophyllales	Polygonaceae	Rumex hastatulus	166		1	1	0	0	https://datadryad.org/stash/dataset/doi:10.5061/dryad.s7h44j14h	1790 Mbp	NA	NA
		Caryophyllales	Caryophyllaceae	Dianthus caryophyllus	167	v1.0	1	1	1	1	Carnation DB (kazusa.or.jp)	622 Mbp	✔	✔
		Caryophyllales	Cactaceae	Carnegiea gigantea	168	v1.3	1	0	0	0	https://ftp.ncbi.nlm.nih.gov/genomes/all/GCA/002/740/515/GCA_002740515.1_SGP5_Cgig_v1.3/	1300 Mbp	NA	NA
		Caryophyllales	Cactaceae	Selenicereus undatus	169		1	1	1	1	http://www.pitayagenomic.com/download.php	1440 Mbp	✔	✔
		Caryophyllales	Phytolaccaceae	Phytolacca americana	170		0	1	1	1	https://www.frontiersin.org/articles/10.3389/fpls.2019.01002/full#supplementary-material	1300 Mbp	✔	✔
	Santalales	Santalales	Santalaceae	Santalum album	171		1	0	0	0	https://ftp.ncbi.nlm.nih.gov/genomes/all/GCA/002/911/635/GCA_002911635.1_ASM291163v1/	220 Mbp	NA	NA
		Santalales	Olacaceae	Malania oleifera	172		1	1	1	1	https://ftp.cngb.org/pub/gigadb/pub/10.5524/100001_101000/100549/	1500 Mbp	✔	✔
	Asterids	Ericales	Actinidiaceae	Actinidia chinensis	173	v1	1	0	0	0	https://ftp.ncbi.nlm.nih.gov/genomes/all/GCA/009/663/005/GCA_009663005.1_ASM966300v1/	758 Mbp	NA	NA
		Ericales	Actinidiaceae	Actinidia eriantha	174		1	1	1	1	https://ftp.cngb.org/pub/gigadb/pub/10.5524/100001_101000/100568/	745 Mbp	✔	✔
		Ericales	Ericaceae	Rhododendron delavayi	175		1	1	1	1	http://gigadb.org/dataset/100331	700 Mbp	✔	✔
		Ericales	Ericaceae	Rhododendron griersonianum	176		1	1	1	1	https://ftp.ncbi.nlm.nih.gov/genomes/all/GCA/018/127/125/GCA_018127125.1_RGv1.1/		✔	✔
		Ericales	Ericaceae	Rhododendron ovatum	177		0	0	0	0	https://ftp.ncbi.nlm.nih.gov/genomes/all/GCA/019/656/835/GCA_019656835.1_ZJU_Rovatum_v1/		NA	NA
		Ericales	Ericaceae	Rhododendron simsii	178		1	1	1	1	https://ftp.ncbi.nlm.nih.gov/genomes/all/GCA/014/282/245/GCA_014282245.1_ASM1428224v1/	530 Mbp	✔	✔
		Ericales	Ericaceae	Rhododendron williamsianum	179	v1	1	1	1	1	https://ftp.ncbi.nlm.nih.gov/genomes/all/GCA/009/746/105/GCA_009746105.1_ASM974610v1/	651 Mbp	✔	✔
		Ericales	Ericaceae	Vaccinium corymbosum	180	v1	1	1	1	1	http://gigadb.org/dataset/100537	500 Mbp	✔	✔
		Ericales	Ericaceae	Vaccinium macrocarpon	181	v1	1	1	1	1	https://www.vaccinium.org/vaccinium_downloads/Vaccinium_macrocarpon/	470 Mbp	✔	✔
		Ericales	Ericaceae	Vaccinium microcarpum	182	v1	1	1	1	1	https://www.vaccinium.org/vaccinium_downloads/Vaccinium_macrocarpon/	490 Mbp	✔	✔
		Ericales	Ericaceae	Vaccinium myrtillus	183	v1	1	1	1	1	https://www.vaccinium.org/vaccinium_downloads/Vaccinium_macrocarpon/		✔	✔
		Ericales	Primulaceae	Aegiceras corniculatum	184		1	1	1	1	https://ftp.cngb.org/pub/CNSA/data3/CNP0001270/CNS0267886/CNA0017738/	905 Mbp	✔	✔
		Ericales	Primulaceae	Primula veris	185		1	1	1	1	http://datadryad.org/resource/doi:10.5061/dryad.2s200	480 Mbp	✔	✔
		Ericales	Primulaceae	Primula vulgaris	186	v2	1	1	1	0	https://opendata.earlham.ac.uk/opendata/data/primula/sci_reports_Cocker_et_al_2018/	470 Mbp	✔	✔
		Ericales	Ebenaceae	Diospyros lotus	187		1	1	1	1	https://drive.google.com/drive/folders/1at4LgvkDJ7E3itCrCBS0EWvdlvXbriDt	878 Mbp	✔	✔
		Ericales	Ebenaceae	Diospyros oleifera	188		1	1	1	1	https://ftp.cngb.org/pub/gigadb/pub/10.5524/100001_101000/100687/	850 Mbp	✔	✔
		Ericales	Sapotaceae	Argania spinosa	189	v1.0	1	0	0	0	https://ftp.ncbi.nlm.nih.gov/genomes/all/GCA/003/260/245/GCA_003260245.1_arg_spin_01/	573 Mbp	NA	NA
		Ericales	Clethraceae	Clethra arborea	190		1	1	1	1	https://datadryad.org/stash/dataset/doi:10.5061/dryad.573n5tb4k	550 Mbp	✔	✔
		Ericales	Roridulaceae	Roridula gorgonias	191		1	1	1	1	https://datadryad.org/stash/dataset/doi:10.5061/dryad.573n5tb4k	186 Mbp	✔	✔
		Ericales	Theaceae	Camellia sinensis	192		1	1	1	1	https://ngdc.cncb.ac.cn/search/?dbId=gwh&q=GWHASIV00000000+	3000 Mbp	✔	✔
		Cornales	Hydrangeaceae	Hydrangea macrophylla	193		1	1	1	1	https://plantgarden.jp/en/download/t23110/t23110.G003/	2200 Mbp	✔	✔
		Cornales	Nyssaceae	Camptotheca acuminata	194		1	1	1	1	gff：https://figshare.com/articles/dataset/Gff3_file_of_high-confidence_genes_with_alternatively_splicing_in_Camptotheca_acuminata/12570614 genome; https://figshare.com/articles/dataset/The_chromosome-scale_genome_assembly_of_Camptotheca_acuminata/12570599	516 Mbp	✔	✔
		Cornales	Nyssaceae	Davidia involucrata	195		1	1	1	1	https://ngdc.cncb.ac.cn/gwh/Assembly/910/show	1169 Mbp	✔	✔
		Cornales	Nyssaceae	Nyssa sinensis	196	v1	1	1	1	1	https://ftp.ncbi.nlm.nih.gov/genomes/all/GCA/008/638/375/GCA_008638375.1_ASM863837v1/	1000 Mbp	✔	✔
		Cornales	Nyssaceae	Nyssa yunnanensis	197		1	1	1	1	https://ftp.cngb.org/pub/gigadb/pub/10.5524/100001_101000/100752/	1640 Mbp	✔	✔
		Lamiales	Lentibulariaceae	Genlisea aurea	198	v1	1	1	1	1	https://ftp.ncbi.nlm.nih.gov/genomes/all/GCA/000/441/915/GCA_000441915.1_GenAur_1.0/	64 Mbp	✔	✔
		Lamiales	Lentibulariaceae	Utricularia gibba	199		1	1	1	1	https://genomevolution.org/coge/GenomeInfo.pl?gid=29027	77 Mbp	✔	✔
		Lamiales	Lentibulariaceae	Utricularia reniformis	200	v2	1	1	1	1	https://genomevolution.org/coge/GenomeInfo.pl?gid=54799	316 Mbp	✔	✔
		Lamiales	Orobanchaceae	Phtheirospermum japonicum	201		1	1	1	1	https://datadryad.org/stash/dataset/doi:10.5061/dryad.vt4b8gtpt	~1200 Mbp	✔	✔
		Lamiales	Orobanchaceae	Rehmannia glutinosa	202		1	0	0	0	https://ftp.ncbi.nlm.nih.gov/genomes/all/GCA/016/081/115/GCA_016081115.1_ASM1608111v1/		NA	NA
		Lamiales	Orobanchaceae	Striga asiatica	203	v2	1	1	1	1	https://ftp.ncbi.nlm.nih.gov/genomes/all/GCA/008/636/005/GCA_008636005.1_SGA_v2.0/	600 Mbp	✔	✔
		Lamiales	Phrymaceae	Erythranthe guttatus	204	v2	1	1	1	1	https://data.jgi.doe.gov/refine-download/phytozome?q=Erythranthe+guttatus&expanded=Phytozome-256	350 Mbp	✔	✔
		Lamiales	Phrymaceae	Erythranthe luteus	205		1	1	1	1	https://datadryad.org/stash/dataset/doi:10.5061/dryad.d4vr0	660 Mbp	✔	✔
		Lamiales	Paulowniaceae	Paulownia fortunei	206		0	0	0	0	https://ftp.ncbi.nlm.nih.gov/genomes/all/GCA/019/321/725/GCA_019321725.1_Paulownia_fortunei_Genome_V1.0/		NA	NA
		Lamiales	Scrophulariaceae	Buddleja alternifolia	207		1	1	1	1	https://ftp.ncbi.nlm.nih.gov/genomes/all/GCA/019/426/215/GCA_019426215.1_BAv1.1/		✔	✔
		Lamiales	Pedaliaceae	Sesamum indicum	208	v1	1	1	1	1	https://ftp.ncbi.nlm.nih.gov/genomes/all/GCF/000/512/975/GCF_000512975.1_S_indicum_v1.0/	357 Mbp	✔	NA
		Lamiales	Acanthaceae	Andrographis paniculata	209	v1	1	0	0	0	https://ftp.ncbi.nlm.nih.gov/genomes/all/GCA/009/805/555/GCA_009805555.1_ASM980555v1/	280 Mbp	NA	NA
		Lamiales	Acanthaceae	Avicennia marina	210		0	0	0	0			NA	NA
		Lamiales	Acanthaceae	Ruellia speciosa	211	v1	1	0	0	0	https://ftp.ncbi.nlm.nih.gov/genomes/all/GCA/001/909/325/GCA_001909325.1_Rspec1.0/	1100 Mbp	NA	NA
		Lamiales	Acanthaceae	Strobilanthes cusia	212	v1	1	1	1	1	http://indigoid-plant.iflora.cn/	840 Mbp	✔	✔
		Lamiales	Oleaceae	Forsythia suspensa	213	v1	1	0	0	0	https://ftp.ncbi.nlm.nih.gov/genomes/all/GCA/013/103/335/GCA_013103335.1_ASM1310333v1/	701 Mbp	NA	NA
		Lamiales	Oleaceae	Fraxinus excelsior	214	v4	1	1	1	1	http://www.ashgenome.org/	880 Mbp	✔	✔
		Lamiales	Oleaceae	Olea europaea	215		1	1	1	1	https://ngdc.cncb.ac.cn/search/?dbId=gwh&q=+Olea+europaea	1380 Mbp	✔	✔
		Lamiales	Oleaceae	Osmanthus fragrans	216	v1	1	0	0	0	https://ftp.ncbi.nlm.nih.gov/genomes/all/GCA/019/395/295/GCA_019395295.1_O.fragrans.LYG.hic.fasta/	730 Mbp	NA	NA
		Lamiales	Gesneriaceae	Boea hygrometrica	217	v1	1	1	1	1	https://ftp.ncbi.nlm.nih.gov/genomes/all/GCA/001/598/015/GCA_001598015.1_Boea_hygrometrica.v1/	1690 Mbp	✔	✔
		Lamiales	Gesneriaceae	Primulina huaijiensis	218	v1	1	0	0	0	https://ftp.ncbi.nlm.nih.gov/genomes/all/GCA/012/295/235/GCA_012295235.1_ASM1229523v1/	550 Mbp	NA	NA
		Lamiales	Linderniaceae	Lindernia brevidens	219	v1	1	0	0	0	https://ftp.ncbi.nlm.nih.gov/genomes/all/GCA/004/919/715/GCA_004919715.1_ASM491971v1/	270 Mbp	NA	NA
		Lamiales	Linderniaceae	Lindernia subracemosa	220		0	0	0	0		250 Mbp	NA	NA
		Lamiales	Bignoniaceae	Handroanthus guayacan	221	v1	1	0	0	0	https://ftp.ncbi.nlm.nih.gov/genomes/all/GCA/014/898/755/GCA_014898755.1_HAGU_1.0/		NA	NA
		Lamiales	Bignoniaceae	Handroanthus impetiginosus	222		1	1	1	1	https://ftp.cngb.org/pub/gigadb/pub/10.5524/100001_101000/100379/	557 Mbp	✔	✔
		Lamiales	Bignoniaceae	Jacaranda copaia	223	v1	1	0	0	0	https://www.ncbi.nlm.nih.gov/assembly/GCA_014898725.1		NA	NA
		Lamiales	Bignoniaceae	Jacaranda mimosifolia	224	v1	1	1	1	1	https://ftp.ncbi.nlm.nih.gov/genomes/all/GCA/018/894/105/GCA_018894105.1_Jmimo_V1/ ; https://figshare.com/articles/dataset/The_Chromosomal-level_reference_genome_of_the_neotropical_tree_Jacaranda_mimosifolia/14379086/1	740 Mbp	✔	✔
		Lamiales	Plantaginaceae	Antirrhinum majus	225	v2	1	1	1	1	http://bioinfo.sibs.ac.cn/Am/download_v2.php	520 Mbp	✔	✔
		Lamiales	Plantaginaceae	Collinsia rattanii	226		1	1	0	0	https://gsajournals.figshare.com/articles/online_resource/Supplemental_Material_for_Frazee_et_al_2021/14599995?file=28024515	680 Mbp	NA	NA
		Lamiales	Plantaginaceae	Picrorhiza kurrooa	227		1	1	0	0	https://scbb.ihbt.res.in/picro-db/index.php		NA	NA
		Lamiales	Lamiaceae	Callicarpa americana	228		1	1	1	1	https://ftp.cngb.org/pub/gigadb/pub/10.5524/100001_101000/100777/	538 Mbp	✔	✔
		Lamiales	Lamiaceae	Lavandula angustifolia	229		0	0	0	0		870 Mbp	NA	NA
		Lamiales	Lamiaceae	Mentha longifolia	230	v3	1	1	1	1	http://langelabtools.wsu.edu/mgr/downloads	400 Mbp	✔	✔
		Lamiales	Lamiaceae	Ocimum basilicum	231		1	1	0	0	https://genomevolution.org/coge/SearchResults.pl?s=59011&p=genome	2340 Mbp	NA	NA
		Lamiales	Lamiaceae	Ocimum sanctum	232		1	0	0	1	http://caps.ncbs.res.in/Ote/downloads/	386 Mbp	✔	✔
		Lamiales	Lamiaceae	Origanum majorana	233		0	0	0	0		880 Mbp	NA	NA
		Lamiales	Lamiaceae	Origanum vulgare	234		0	0	0	0		694 Mbp	NA	NA
		Lamiales	Lamiaceae	Pogostemon cablin	235	v1	1	1	1	1	https://ftp.ncbi.nlm.nih.gov/genomes/all/GCA/003/675/935/GCA_003675935.1_DSBC_Pcab_1.0/; https://figshare.com/collections/Building_an_octaploid_genome_and_transcriptome_of_the_medicinal_plant_Pogostemon_cablin_from_Lamiales/4100495	1570 Mbp	✔	✔
		Lamiales	Lamiaceae	Rosmarinus officinalis	236		0	0	0	0		1198 Mbp	NA	NA
		Lamiales	Lamiaceae	Salvia bowleyana	237	v1	1	1	1	1	https://ngdc.cncb.ac.cn/search/?dbId=gwh&q=+GWHASIU00000000	462 Mbp	✔	NA
		Lamiales	Lamiaceae	Salvia miltiorrhiza	238	v1	1	1	1	1	https://ngdc.cncb.ac.cn/search/?dbId=gwh&q=Salvia+miltiorrhiza	641 Mbp	✔	✔
		Lamiales	Lamiaceae	Salvia splendens	239	v1	1	1	1	1	https://ftp.cngb.org/pub/gigadb/pub/10.5524/100001_101000/100463/	711 Mbp	✔	✔
		Lamiales	Lamiaceae	Scutellaria baicalensis	240		1	1	1	1	https://ngdc.cncb.ac.cn/search/?dbId=gwh&q=GWHAOTO00000000	408 Mbp	✔	✔
		Lamiales	Lamiaceae	Scutellaria barbata	241		1	1	1	1			✔	✔
		Lamiales	Lamiaceae	Tectona grandis	242		1	1	1	1	https://ftp.cngb.org/pub/gigadb/pub/10.5524/100001_101000/100550/	465 Mbp	✔	✔
		Boraginales	Boraginaceae	Echium plantagineum	243	v2	1	0	0	0	https://ftp.ncbi.nlm.nih.gov/genomes/all/GCA/003/412/495/GCA_003412495.2_ASM341249v2/	350 Mbp	NA	NA
		Boraginales	Boraginaceae	Lithospermum erythrorhizon	244		1	0	0	0	https://ngdc.cncb.ac.cn/search/?dbId=gwh&q=Lithospermum+erythrorhizon	370 Mbp	NA	NA
		Solanales	Solanaceae	Capsicum annuum	245	Zunla_v2	1	1	1	1	https://ftp.cngb.org/pub/CNSA/data2/CNPhis0000547/pepper/	3070-3480 Mbp	✔	✔
		Solanales	Solanaceae	Capsicum baccatum	246	v1.2	1	1	1	1	http://peppergenome.snu.ac.kr/download.php	3900 Mbp	✔	✔
		Solanales	Solanaceae	Capsicum chinense	247	v1.2	1	1	1	1	http://peppergenome.snu.ac.kr/download.php	3200 Mbp	✔	✔
		Solanales	Solanaceae	Datura stramonium	248	v1.4	1	1	1	1	https://ftp.ncbi.nlm.nih.gov/genomes/all/GCA/018/107/945/GCA_018107945.1_UCR_Dstr_1.4/ ; https://medplantrnaseq.org/	1500 Mbp	✔	✔
		Solanales	Solanaceae	Jaltomata sinuosa	249	v1	1	0	0	0	https://ftp.ncbi.nlm.nih.gov/genomes/all/GCA/003/996/215/GCA_003996215.1_ASM399621v1/	1512 Mbp	NA	NA
		Solanales	Solanaceae	Lycium barbarum	250	v1	1	0	0	0	https://ftp.ncbi.nlm.nih.gov/genomes/all/GCA/019/175/385/GCA_019175385.1_ASM1917538v1/	1800 Mbp	NA	NA
		Solanales	Solanaceae	Lycium ruthenicum	251		0	0	0	0		0 Mbp	NA	NA
		Solanales	Solanaceae	Nicotiana attenuata	252	v1	1	0	0	0	https://ftp.ncbi.nlm.nih.gov/genomes/all/GCA/002/018/495/GCA_002018495.1_NIATT_ARIZONA/	2500 Mbp	NA	NA
		Solanales	Solanaceae	Nicotiana benthamiana	253	v1	1	0	0	0	https://ftp.ncbi.nlm.nih.gov/genomes/all/GCA/000/723/945/GCA_000723945.1_Ni_ben/	3000 Mbp	NA	NA
		Solanales	Solanaceae	Nicotiana knightiana	254	v1	1	0	0	0	https://ftp.ncbi.nlm.nih.gov/genomes/all/GCA/005/239/525/GCA_005239525.1_ASM523952v1/	3120 Mbp	NA	NA
		Solanales	Solanaceae	Nicotiana obtusifolia	255	v3	1	0	0	0	https://ftp.ncbi.nlm.nih.gov/genomes/all/GCA/002/018/475/GCA_002018475.1_NIOBT.version3/	1500 Mbp	NA	NA
		Solanales	Solanaceae	Nicotiana otophora	256	v1	1	0	0	0	https://ftp.ncbi.nlm.nih.gov/genomes/all/GCA/000/715/115/GCA_000715115.1_Noto/	2700 Mbp	NA	NA
		Solanales	Solanaceae	Nicotiana paniculata	257	v1	1	0	0	0	https://www.ncbi.nlm.nih.gov/assembly/GCA_005239505.1/	3260 Mbp	NA	NA
		Solanales	Solanaceae	Nicotiana rustica	258	v1	1	0	0	0	https://www.ncbi.nlm.nih.gov/assembly/GCA_005239535.1/	4990 Mbp	NA	NA
		Solanales	Solanaceae	Nicotiana sylvestris	259	v1	1	1	1	1	https://ftp.ncbi.nlm.nih.gov/genomes/all/GCF/000/393/655/GCF_000393655.1_Nsyl/	2636 Mbp	✔	✔
		Solanales	Solanaceae	Nicotiana tabacum	260	TN90	1	1	1	1	https://ftp.ncbi.nlm.nih.gov/genomes/all/GCF/000/715/135/GCF_000715135.1_Ntab-TN90/	4500 Mbp	✔	✔
		Solanales	Solanaceae	Nicotiana tomentosiformis	261	v1	1	1	1	1	https://ftp.ncbi.nlm.nih.gov/genomes/all/GCF/000/390/325/GCF_000390325.2_Ntom_v01/	2682 Mbp	✔	✔
		Solanales	Solanaceae	Nicotiana undulata	262	v1	1	0	0	0	https://ftp.ncbi.nlm.nih.gov/genomes/all/GCA/005/239/495/GCA_005239495.1_ASM523949v1/	2180 Mbp	NA	NA
		Solanales	Solanaceae	Petunia axillaris	263	v1	1	0	0	0	https://ftp.ncbi.nlm.nih.gov/genomes/all/GCA/013/625/405/GCA_013625405.1_IPS_Ppar_1.0/	1400 Mbp	NA	NA
		Solanales	Solanaceae	Petunia inflata	264		0	0	0	0		1400 Mbp	NA	NA
		Solanales	Solanaceae	Solanum aethiopicum	265		1	1	1	1	https://ftp.cngb.org/pub/gigadb/pub/10.5524/100001_101000/100642/	1170 Mbp	✔	✔
		Solanales	Solanaceae	Solanum appendiculatum	266		0	0	0	0	https://ftp.ncbi.nlm.nih.gov/genomes/all/GCA/018/342/035/GCA_018342035.1_IUB_Sapp_1.0/	680 Mbp	NA	NA
		Solanales	Solanaceae	Solanum chacoense	267		1	1	1	1	https://datadryad.org/stash/dataset/doi:10.5061/dryad.kc835	882 Mbp	✔	✔
		Solanales	Solanaceae	Solanum chilense	268		1	1	1	1	https://ftp.ncbi.nlm.nih.gov/genomes/all/GCA/006/013/705/GCA_006013705.1_ASM601370v1/	950 Mbp	✔	✔
		Solanales	Solanaceae	Solanum commersonii	269		1	1	1	1	https://ftp.ncbi.nlm.nih.gov/genomes/all/GCA/018/258/275/GCA_018258275.1_ASM1825827v1/	830 Mbp	✔	✔
		Solanales	Solanaceae	Solanum lycopersicum	270	SL4.0	1	1	1	1	https://plantgarden.jp/en/download/t4081/t4081.G002/	900 Mbp	✔	✔
		Solanales	Solanaceae	Solanum melongena	271		1	0	0	0	https://ftp.ncbi.nlm.nih.gov/genomes/all/GCA/000/787/875/GCA_000787875.1_SME_r2.5.1/	1130 Mbp	NA	NA
		Solanales	Solanaceae	Solanum pennellii	272		1	1	1	1	https://www.plabipd.de/portal/solanum-pennellii	1200 Mbp	✔	✔
		Solanales	Solanaceae	Solanum phureja	273		1	1	1	1	https://ftp.cngb.org/pub/gigadb/pub/10.5524/100001_101000/100791/	844 Mbp	✔	✔
		Solanales	Solanaceae	Solanum pimpinellifolium	274		1	1	1	1	https://repository.kaust.edu.sa/handle/10754/628050	739 Mbp	✔	✔
		Solanales	Solanaceae	Solanum sitiens	275		1	0	0	0	https://ftp.ncbi.nlm.nih.gov/genomes/all/GCA/016/801/875/GCA_016801875.1_ASM1680187v1/	1130 Mbp	NA	NA
		Solanales	Solanaceae	Solanum stenotomum	276		0	0	0	0	https://ftp.ncbi.nlm.nih.gov/genomes/all/GCA/019/186/545/GCA_019186545.1_ASM1918654v1/		NA	NA
		Solanales	Solanaceae	Solanum tuberosum	277	v6.1	1	1	1	1	https://data.jgi.doe.gov/refine-download/phytozome?q=Solanum%20tuberosum&expanded=Phytozome-686	850 Mbp	✔	✔
		Solanales	Convolvulaceae	Cuscuta australis	278		1	1	1	1	http://groups.english.kib.cas.cn/epb/dgd/Download/201711/t20171101_386248.html	272 Mbp	✔	✔
		Solanales	Convolvulaceae	Cuscuta campestris	279	v0.1	1	1	1	1	http://ppgp.huck.psu.edu/cuscuta.html	580 Mbp	✔	✔
		Solanales	Convolvulaceae	Ipomoea batatas	280		1	1	0	0	http://public-genomes-ngs.molgen.mpg.de/SweetPotato/	2200 Mbp	NA	NA
		Solanales	Convolvulaceae	Ipomoea nil	281	v1.1	1	1	1	1	https://ftp.ncbi.nlm.nih.gov/genomes/all/GCF/001/879/475/GCF_001879475.1_Asagao_1.1/	750 Mbp	✔	✔
		Solanales	Convolvulaceae	Ipomoea trifida	282	v1	1	0	0	0	https://ftp.ncbi.nlm.nih.gov/genomes/all/GCA/004/706/985/GCA_004706985.1_ASM470698v1/	520 Mbp	NA	NA
		Solanales	Convolvulaceae	Ipomoea triloba	283		1	1	1	1	https://datadryad.org/stash/dataset/doi:10.5061/dryad.b9m61cg	496 Mbp	✔	✔
		Gentianales	Rubiaceae	Chiococca alba	284		1	1	1	1	https://datadryad.org/stash/dataset/doi:10.5061/dryad.00000000r	567 Mbp	✔	✔
		Gentianales	Rubiaceae	Coffea arabica	285		1	1	1	1	https://ftp.ncbi.nlm.nih.gov/genomes/all/GCF/003/713/225/GCF_003713225.1_Cara_1.0/	1300 Mbp	✔	✔
		Gentianales	Rubiaceae	Coffea canephora	286	v1	1	1	1	1	https://www.ncbi.nlm.nih.gov/assembly/GCA_900059795.1/	710 Mbp	✔	✔
		Gentianales	Rubiaceae	Coffea humblotiana	287		1	1	1	1	https://bioinformatics.psb.ugent.be/gdb/coffea_humblotiana/	422 Mbp	NA	NA
		Gentianales	Rubiaceae	Gardenia jasminoides	288	v1	1	1	1	1	https://genomevolution.org/CoGe/GenomeInfo.pl?gid=53980	550 Mbp	✔	✔
		Gentianales	Rubiaceae	Leptodermis oblonga	289	v1	1	1	0	0	https://ftp.ncbi.nlm.nih.gov/genomes/all/GCA/016/801/395/GCA_016801395.1_O1/ ; https://figshare.com/articles/dataset/Leptodermis_oblonga_genome/14727858/1		NA	NA
		Gentianales	Rubiaceae	Mitragyna speciosa	290		1	1	1	1	https://doi.org/10.25387/g3.13042784	780 Mbp	✔	✔
		Gentianales	Rubiaceae	Morinda officinalis	291		0	0	0	0		485 Mbp	NA	NA
		Gentianales	Rubiaceae	Ophiorrhiza pumila	292		1	1	1	1	https://drive.google.com/drive/folders/1tWVjPRpO85M7tHBzIQykOghTtY9imH-r	450 Mbp	✔	✔
		Gentianales	Gelsemiaceae	Gelsemium elegans	293		0	0	0	0		338 Mbp	NA	NA
		Gentianales	Gelsemiaceae	Gelsemium sempervirens	294		0	0	0	0		312 Mbp	NA	NA
		Gentianales	Apocynaceae	Asclepias syriaca	295		1	1	1	1	https://ir.library.oregonstate.edu/concern/datasets/vd66w525h	420 Mbp	✔	✔
		Gentianales	Apocynaceae	Calotropis gigantea	296		1	1	1	1	https://datadryad.org/stash/dataset/doi:10.5061/dryad.fk41r	225 Mbp	✔	✔
		Gentianales	Apocynaceae	Catharanthus roseus	297		1	1	1	1	http://bioinformatics.psb.ugent.be/orcae/overview/Catro	738 Mbp	✔	✔
		Gentianales	Apocynaceae	Rhazya stricta	298	v1	1	0	0	0	https://www.ncbi.nlm.nih.gov/assembly/GCA_001752375.1/	274 Mbp	NA	NA
		Garryales	Eucommiaceae	Eucommia ulmoides	299	v1	1	0	0	0	https://ftp.ncbi.nlm.nih.gov/genomes/all/GCA/016/647/705/GCA_016647705.1_ASM1664770v1/	1200 Mbp	NA	NA
		Asterales	Asteraceae	Artemisia annua	300	v1	1	1	1	1	https://ftp.ncbi.nlm.nih.gov/genomes/all/GCA/003/112/345/GCA_003112345.1_ASM311234v1/	1740 Mbp	✔	✔
		Asterales	Asteraceae	Carthamus tinctorius	301	v1	1	1	1	1	https://safflower.scuec.edu.cn/	1170 Mbp	✔	✔
		Asterales	Asteraceae	Chrysanthemum nankingense	302	v1	1	1	1	1	http://www.amwayabrc.com/download.htm	3100 Mbp	✔	✔
		Asterales	Asteraceae	Chrysanthemum seticuspe	303	v1	1	1	1	1	http://mum-garden.kazusa.or.jp/	3060 Mbp	✔	✔
		Asterales	Asteraceae	Conyza canadensis	304		1	0	0	0		335 Mbp	NA	NA
		Asterales	Asteraceae	Cynara cardunculus	305	v1	1	1	1	1	https://ftp.ncbi.nlm.nih.gov/genomes/all/GCA/001/531/365/GCA_001531365.1_CcrdV1/	1084 Mbp	✔	✔
		Asterales	Asteraceae	Erigeron breviscapus	306		0	0	0	0		1200 Mbp	NA	NA
		Asterales	Asteraceae	Helianthus annuus	307	v2	1	1	1	1	http://www.sunflowergenome.org	3600 Mbp	✔	✔
		Asterales	Asteraceae	Lactuca sativa	308	v8	1	1	1	1	https://data.jgi.doe.gov/refine-download/phytozome?q=Lactuca+sativa	2500 Mbp	✔	✔
		Asterales	Asteraceae	Mikania micrantha	309	v1	1	1	1	1	https://ftp.ncbi.nlm.nih.gov/genomes/all/GCA/009/363/875/GCA_009363875.1_ASM936387v1/	1860 Mbp	✔	✔
		Asterales	Asteraceae	Stevia rebaudiana	310		1	1	1	1		1160 Mbp	✔	✔
		Asterales	Asteraceae	Tanacetum cinerariifolium	311		0	0	0	0		7100 Mbp	NA	NA
		Asterales	Asteraceae	Taraxacum kok-saghyz	312		1	1	1	1	https://ngdc.cncb.ac.cn/search/?dbId=gwh&q=Taraxacum+kok-saghyz	1040 Mbp	✔	✔
		Asterales	Campanulaceae	Platycodon grandiflorus	313	v1	1	0	0	0	https://ftp.ncbi.nlm.nih.gov/genomes/all/GCA/004/681/165/GCA_004681165.1_RDA_PgrJ_v1/ ; http://platycodon.theragenetex.com/	684 Mbp	NA	NA
		Dipsacales	Caprifoliaceae	Lonicera japonica	314		1	1	1	1	https://ngdc.cncb.ac.cn/search/?dbId=gwh&q=Lonicera+japonica	850 Mbp	✔	✔
		Apiales	Apiaceae	Apium graveolens	315		1	1	1	1	http://celerydb.bio2db.com/	3180 Mbp	✔	✔
		Apiales	Apiaceae	Centella asiatica	316	v1	1	0	0	0	https://ftp.ncbi.nlm.nih.gov/genomes/all/GCA/014/636/745/GCA_014636745.1_ASM1463674v1/	430 Mbp	NA	NA
		Apiales	Apiaceae	Coriandrum sativum	317		1	1	1	1	http://cgdb.bio2db.com/	2130 Mbp	✔	✔
		Apiales	Apiaceae	Daucus carota	318		1	1	1	1	http://cgdb.bio2db.com/	473 Mbp	✔	✔
		Apiales	Araliaceae	Panax ginseng	319	v1.1	1	1	1	1	http://ginsengdb.snu.ac.kr/data.php	3500 Mbp	✔	✔
		Apiales	Araliaceae	Panax notoginseng	320	v1	1	0	0	0	https://ftp.ncbi.nlm.nih.gov/genomes/all/GCA/016/801/055/GCA_016801055.1_ASM1680105v1/	2310 Mbp	NA	NA
	Saxifragales	Saxifragales	Crassulaceae	Kalanchoe fedtschenkoi	321	v1.1	1	1	1	1	https://data.jgi.doe.gov/refine-download/phytozome?q=Kalanchoe+fedtschenkoi	256 Mbp	✔	✔
		Saxifragales	Crassulaceae	Rhodiola crenulata	322		1	1	1	1	https://ftp.cngb.org/pub/gigadb/pub/10.5524/100001_101000/100301/	420 Mbp	✔	✔
		Saxifragales	Crassulaceae	Sedum album	323	v3	1	0	0	0	https://ftp.ncbi.nlm.nih.gov/genomes/all/GCA/006/409/495/GCA_006409495.1_Sedum_album_v3/	611 Mbp	NA	NA
		Saxifragales	Hamamelidaceae	Hamamelis virginiana	324		0	0	0	0	https://ftp.ncbi.nlm.nih.gov/genomes/all/GCA/017/140/935/GCA_017140935.1_Hvir_nuclei_sn_run2_2/		NA	NA
		Saxifragales	Paeoniaaceae	Paeonia suffruticosa	325	v6	1	1	1	1	https://ftp.cngb.org/pub/CNSA/data1/CNP0000281/CNS0044072/CNA0002540/	13800 Mbp	✔	✔
	Vitales	Vitales	Vitaceae	Vitis amurensis	326		1	1	1	1	http://www.grapeworld.cn/am/download/	610 Mbp	✔	✔
		Vitales	Vitaceae	Vitis riparia	327	v1	1	1	1	1	https://openprairie.sdstate.edu/vitis_riparia_VR37_PI588259/1/	495 Mbp	✔	✔
		Vitales	Vitaceae	Vitis rotundifolia	328	v2	1	1	1	1	http://www.grapegenomics.com/download.php#hide2	958 Mbp	✔	✔
		Vitales	Vitaceae	Vitis vinifera	329	v2.1	1	1	1	1	https://data.jgi.doe.gov/refine-download/phytozome?q=Vitis+vinifera&expanded=Phytozome-457	475 Mbp	✔	✔
	Fabids	Cucurbitales	Cucurbitaceae	Benincasa hispida	330	v1	1	1	1	1	https://ftp.ncbi.nlm.nih.gov/genomes/all/GCF/009/727/055/GCF_009727055.1_ASM972705v1/	1030 Mbp	✔	✔
		Cucurbitales	Cucurbitaceae	Citrullus lanatus	331	v1	1	0	0	0	https://ftp.ncbi.nlm.nih.gov/genomes/all/GCA/018/142/915/GCA_018142915.1_cordophanus_v1/	425 Mbp	NA	NA
		Cucurbitales	Cucurbitaceae	Cucumis hystrix	332	v1	1	1	1	1	https://figshare.com/articles/dataset/Genome_assembly_of_Cucumis_hystrix/13377671	416 Mbp	✔	✔
		Cucurbitales	Cucurbitaceae	Cucumis x hytivus	333		0	0	0	0		750 Mbp	NA	NA
		Cucurbitales	Cucurbitaceae	Cucumis melo	334	v1	1	0	0	0	https://ftp.ncbi.nlm.nih.gov/genomes/all/GCA/014/525/375/GCA_014525375.1_ASM1452537v1/	450 Mbp	NA	NA
		Cucurbitales	Cucurbitaceae	Cucumis metuliferus	335		1	0	0	0	https://ngdc.cncb.ac.cn/search/?dbId=gwh&q=Cucumis+metuliferus	368 Mbp	NA	NA
		Cucurbitales	Cucurbitaceae	Cucumis sativus	336	v3	1	1	1	1	https://ftp.ncbi.nlm.nih.gov/genomes/all/GCA/000/004/075/GCA_000004075.3_Cucumber_9930_V3/	367 Mbp	✔	NA
		Cucurbitales	Cucurbitaceae	Cucurbita argyrosperma	337	v1	1	1	1	1	https://ftp.ncbi.nlm.nih.gov/genomes/all/GCA/018/691/285/GCA_018691285.1_UNAM_Csor_1.0/	238 Mbp	✔	✔
		Cucurbitales	Cucurbitaceae	Cucurbita maxima	338	v1	1	1	1	1	https://ftp.ncbi.nlm.nih.gov/genomes/all/GCF/002/738/345/GCF_002738345.1_Cmax_1.0/	387 Mbp	✔	✔
		Cucurbitales	Cucurbitaceae	Cucurbita moschata	339	v1	1	1	1	1	https://ftp.ncbi.nlm.nih.gov/genomes/all/GCF/002/738/365/GCF_002738365.1_Cmos_1.0/	372 Mbp	✔	✔
		Cucurbitales	Cucurbitaceae	Cucurbita pepo	340	v2	1	1	1	1	https://ftp.ncbi.nlm.nih.gov/genomes/all/GCF/002/806/865/GCF_002806865.1_ASM280686v2/	283 Mbp	✔	✔
		Cucurbitales	Cucurbitaceae	Lagenaria siceraria	341	v2	1	0	0	0	https://ftp.ncbi.nlm.nih.gov/genomes/all/GCA/002/890/555/GCA_002890555.2_ZAAS_Lsic_2.0/	334 Mbp	NA	NA
		Cucurbitales	Cucurbitaceae	Luffa acutangula	342	v1	1	0	0	0	https://ftp.ncbi.nlm.nih.gov/genomes/all/GCA/012/295/215/GCA_012295215.1_ASM1229521v1/	790 Mbp	NA	NA
		Cucurbitales	Cucurbitaceae	Luffa cylindrica	343	v1	1	0	0	0	https://ftp.ncbi.nlm.nih.gov/genomes/all/GCA/012/295/205/GCA_012295205.1_ASM1229520v1/	736 Mbp	NA	NA
		Cucurbitales	Cucurbitaceae	Momordica charantia	344	v1	1	1	1	1	https://ftp.ncbi.nlm.nih.gov/genomes/all/GCF/001/995/035/GCF_001995035.1_ASM199503v1/	340 Mbp	✔	✔
		Cucurbitales	Cucurbitaceae	Sechium edule	345		0	0	0	0		606 Mbp	NA	NA
		Cucurbitales	Cucurbitaceae	Siraitia grosvenorii	346	v1	1	1	1	1	http://gigadb.org/dataset/100452	420 Mbp	✔	✔
		Cucurbitales	Cucurbitaceae	Trichosanthes anguina	347		0	0	0	0		1030 Mbp	NA	NA
		Cucurbitales	Datiscaceae	Datisca glomerata	348		0	0	0	0	https://ftp.ncbi.nlm.nih.gov/genomes/all/GCA/003/255/025/GCA_003255025.1_ASM325502v1/	827 Mbp	NA	NA
		Cucurbitales	Begoniaceae	Begonia fuchsioides	349	v1	1	0	0	0	https://ftp.ncbi.nlm.nih.gov/genomes/all/GCA/003/255/005/GCA_003255005.1_ASM325500v1/	935 Mbp	NA	NA
		Fabales	Fabaceae	Abrus precatorius	350	v1	1	1	1	1	https://ftp.ncbi.nlm.nih.gov/genomes/all/GCF/003/935/025/GCF_003935025.1_Abrus_2018/	350 Mbp	✔	NA
		Fabales	Fabaceae	Aeschynomene evenia	351		1	1	1	1	http://aeschynomenebase.fr/download		✔	✔
		Fabales	Fabaceae	Amphicarpaea edgeworthii	352	v1	1	1	1	1	https://ftp.cngb.org/pub/CNSA/data2/CNP0001124/CNS0238766/CNA0014149/	320 Mbp	✔	✔
		Fabales	Fabaceae	Ammopiptanthus nanus	353		1	1	1	1	https://ftp.cngb.org/pub/gigadb/pub/10.5524/100001_101000/100466/	890 Mbp	✔	✔
		Fabales	Fabaceae	Arachis duranensis	354	v1	1	0	0	0	https://ftp.ncbi.nlm.nih.gov/genomes/all/GCA/001/687/015/GCA_001687015.1_ASM168701v1/	1250 Mbp	NA	NA
		Fabales	Fabaceae	Arachis ipaensis	355		1	1	1	1	https://datadryad.org/stash/dataset/doi:10.5061/dryad.hm5vs13	1560 Mbp	✔	✔
		Fabales	Fabaceae	Arachis hypogaea	356	v2	1	1	1	1	https://peanutbase.org/download	2700 Mbp	✔	✔
		Fabales	Fabaceae	Arachis monticola	357	v1.2	1	1	1	1	https://ftp.cngb.org/pub/gigadb/pub/10.5524/100001_101000/100453/	2700 Mbp	✔	✔
		Fabales	Fabaceae	Cajanus cajan	358	v1,0	1	1	1	1	https://ftp.ncbi.nlm.nih.gov/genomes/all/GCA/000/340/665/GCA_000340665.1_C.cajan_V1.0/	833 Mbp	✔	✔
		Fabales	Fabaceae	Cercis canadensis	359	v1	1	0	0	0	https://ftp.ncbi.nlm.nih.gov/genomes/all/GCA/003/255/065/GCA_003255065.1_ASM325506v1/	301 Mbp	NA	NA
		Fabales	Fabaceae	Chamaecrista fasciculata	360	v1	1	0	0	0	https://ftp.ncbi.nlm.nih.gov/genomes/all/GCA/003/254/925/GCA_003254925.1_ASM325492v1/	550 Mbp	NA	NA
		Fabales	Fabaceae	Cicer arietinum	361	v4	1	0	0	0	https://ftp.ncbi.nlm.nih.gov/genomes/all/GCA/000/347/275/GCA_000347275.4_ASM34727v4/	738 Mbp	NA	NA
		Fabales	Fabaceae	Cicer reticulatum	362	v2	1	0	0	0	https://ftp.ncbi.nlm.nih.gov/genomes/all/GCA/003/689/015/GCA_003689015.2_ASM368901v2/	817 Mbp	NA	NA
		Fabales	Fabaceae	Dalbergia odorifera	363		1	1	1	1	http://gigadb.org/dataset/100760	654 Mbp	✔	✔
		Fabales	Fabaceae	Faidherbia albida	364		1	1	1	1	https://bioinformatics.psb.ugent.be/gdb/aocc/faial/	661 Mbp	✔	✔
		Fabales	Fabaceae	Glycine max	365	v4	1	1	1	1	https://ftp.ncbi.nlm.nih.gov/genomes/all/GCA/000/004/515/GCA_000004515.5_Glycine_max_v4.0/	1115 Mbp	✔	✔
		Fabales	Fabaceae	Glycine soja	366	v1.1	1	1	1	1	https://data.jgi.doe.gov/refine-download/phytozome?q=Glycine%20soja&expanded=Phytozome-509	1000 Mbp	✔	✔
		Fabales	Fabaceae	Glycine latifolia	367	v1	1	0	0	0	https://www.ncbi.nlm.nih.gov/assembly/GCA_013407115.1/	1130 Mbp	NA	NA
		Fabales	Fabaceae	Glycyrrhiza uralensis	368		0	0	0	0	http://ngs-data-archive.psc.riken.jp/Gur-genome/download.pl	400 Mbp	NA	NA
		Fabales	Fabaceae	Lablab purpureus	369		1	1	1	1	https://bioinformatics.psb.ugent.be/gdb/aocc/labpu/	423 Mbp	✔	✔
		Fabales	Fabaceae	Lotus japonicus	370	v1.2	1	1	1	1	http://viewer.shigen.info/lotus/download.php	472 Mbp	✔	✔
		Fabales	Fabaceae	Lupinus angustifolius	371	v2	1	0	0	0	https://ftp.ncbi.nlm.nih.gov/genomes/all/GCA/002/285/895/GCA_002285895.2_ASM228589v2/	1150 Mbp	NA	NA
		Fabales	Fabaceae	Lupinus albus	372	v3.1	1	1	1	1	https://ftp.ncbi.nlm.nih.gov/genomes/all/GCA/010/261/695/GCA_010261695.1_La_Amiga3.1/	450 Mbp	✔	✔
		Fabales	Fabaceae	Medicago polymorpha	373		1	1	1	1	https://ngdc.cncb.ac.cn/search/?dbId=gwh&q=GWHANWO00000000	505 Mbp	✔	✔
		Fabales	Fabaceae	Medicago truncatula	374	v1	1	1	1	1	https://data.jgi.doe.gov/refine-download/phytozome?organism=Mtruncatula&expanded=285	454 Mbp	✔	✔
		Fabales	Fabaceae	Medicago ruthenica	375		1	1	1	1	https://figshare.com/articles/dataset/Genome_assembly_and_annotation_files_of_Medicago_ruthenica/12726932	920 Mbp	✔	✔
		Fabales	Fabaceae	Medicago sativa	376		1	1	0	1	https://figshare.com/articles/dataset/Medicago_sativa_genomic_fa_zip/12859889	1580 Mbp	✔	✔
		Fabales	Fabaceae	Mimosa pudica	377	v1	1	1	1	1	http://gigadb.org/dataset/101049	896 Mbp	✔	✔
		Fabales	Fabaceae	Nissolia schottii	378	v1	1	0	0	0	https://ftp.ncbi.nlm.nih.gov/genomes/all/GCA/003/254/905/GCA_003254905.1_ASM325490v1/	471 Mbp	NA	NA
		Fabales	Fabaceae	Phaseolus acutifolius	379		0	0	0	0			NA	NA
		Fabales	Fabaceae	Phaseolus lunatus	380	v1	1	1	1	1	https://data.jgi.doe.gov/refine-download/phytozome?q=Phaseolus+lunatus&expanded=Phytozome-563	622 Mbp	✔	✔
		Fabales	Fabaceae	Phaseolus vulgaris	381	v2.1	1	1	1	1	https://data.jgi.doe.gov/refine-download/phytozome?q=Phaseolus+vulgaris&expanded=Phytozome-442	587 Mbp	✔	✔
		Fabales	Fabaceae	Pisum sativum	382		1	1	1	1	https://urgi.versailles.inra.fr/download/pea/	4430 Mbp	✔	✔
		Fabales	Fabaceae	Senna tora	383	v1	1	1	1	1	https://ftp.ncbi.nlm.nih.gov/genomes/all/GCA/014/851/425/GCA_014851425.1_ASM1485142v1/	547 Mbp	✔	✔
		Fabales	Fabaceae	Spatholobus suberectus	384	v1	1	1	1	1	https://ftp.ncbi.nlm.nih.gov/genomes/all/GCA/004/329/165/GCA_004329165.1_ASM432916v1/	793 Mbp	✔	✔
		Fabales	Fabaceae	Trifolium pratense	385		1	1	1	1	https://zenodo.org/record/17232#.YRJ4k_LisuU	420 Mbp	✔	✔
		Fabales	Fabaceae	Trifolium subterranum	386		1	1	1	1	http://clovergarden.jp/	540 Mbp	✔	✔
		Fabales	Fabaceae	Vigna angularis	387		1	1	1	1	https://ftp.ncbi.nlm.nih.gov/genomes/all/GCA/016/808/095/GCA_016808095.1_ASM1680809v1/	538 Mbp	✔	✔
		Fabales	Fabaceae	Vigna marina	388		1	0	0	0		? Mbp	NA	NA
		Fabales	Fabaceae	Vigna mungo	389		1	0	0	0	https://ftp.ncbi.nlm.nih.gov/genomes/all/GCA/013/427/195/GCA_013427195.1_ASM1342719v1/	574 Mbp	NA	NA
		Fabales	Fabaceae	Vigna radiata	390		1	0	0	0	https://ftp.ncbi.nlm.nih.gov/genomes/all/GCA/001/584/445/GCA_001584445.1_ASM158444v1/	548 Mbp	NA	NA
		Fabales	Fabaceae	Vigna subterranea	391		1	1	1	1	https://bioinformatics.psb.ugent.be/gdb/aocc/vigsu/	550 Mbp	✔	✔
		Fabales	Fabaceae	Vigna unguiculata	392		1	1	1	1	https://ftp.cngb.org/pub/Assembly/GCF/004/118/075/GCF_004118075.1_ASM411807v1/	586 Mbp	✔	✔
		Celastrales	Celastraceae	Tripterygium wilfordii	393		1	1	1	1	https://ftp.ncbi.nlm.nih.gov/genomes/all/GCA/013/401/445/GCA_013401445.1_ASM1340144v1/	366 Mbp	✔	✔
		Rosales	Rosaceae	Cydonia oblonga	394		1	1	0	0	https://ftp.ncbi.nlm.nih.gov/genomes/all/GCA/015/708/375/GCA_015708375.1_ASM1570837v1/	686 Mbp	NA	NA
		Rosales	Rosaceae	Dryas drummondii	395		1	0	0	0	https://ftp.ncbi.nlm.nih.gov/genomes/all/GCA/003/254/865/GCA_003254865.1_ASM325486v1/	253 Mbp	NA	NA
		Rosales	Rosaceae	Eriobotrya japonica	396		1	1	1	1	https://db.cngb.org/search/project/CNP0001531/	711 Mbp	✔	✔
		Rosales	Rosaceae	Fragaria iinumae	397	v1	1	1	1	1	https://www.rosaceae.org/species/fragaria_iinumae/genome_v1.0	266 Mbp	✔	✔
		Rosales	Rosaceae	Fragaria nilgerrensis	398	v1	1	1	1	1	https://www.rosaceae.org/	271 Mbp	✔	✔
		Rosales	Rosaceae	Fragaria nubicola	399	Fnub_v1.0	1	1	1	1	https://www.rosaceae.org/	273 Mbp	✔	✔
		Rosales	Rosaceae	Fragaria vesca	400	v4	1	1	1	1	https://www.rosaceae.org/	240 Mbp	✔	✔
		Rosales	Rosaceae	Fragaria viridis	401	v1	1	1	1	1	https://www.rosaceae.org/	219 Mbp	✔	✔
		Rosales	Rosaceae	Fragaria x ananassa	402		1	0	1	1			✔	NA
		Rosales	Rosaceae	Gillenia trifoliata	403		1	1	1	1	https://db.cngb.org/search/project/CNP0001531/	320 Mbp	✔	NA
		Rosales	Rosaceae	Malus baccata	404	v1	1	1	1	1	https://www.rosaceae.org/analysis/362	778 Mbp	✔	✔
		Rosales	Rosaceae	Malus x domestica	405		1	1	1	1	http://bioinfo.bti.cornell.edu/ftp/Apple_genome/genome/diploid/Gala/	742 Mbp	✔	✔
		Rosales	Rosaceae	Malus sieversii	406		1	1	1	1	http://bioinfo.bti.cornell.edu/ftp/Apple_genome/genome/diploid/Msieversii/	668 Mbp	✔	✔
		Rosales	Rosaceae	Malus sylvestris	407		1	1	1	1	http://bioinfo.bti.cornell.edu/ftp/Apple_genome/genome/diploid/Msylvestris/	661 Mbp	✔	✔
		Rosales	Rosaceae	Potentilla micrantha	408		1	1	1	1	https://ftp.cngb.org/pub/gigadb/pub/10.5524/100001_101000/100407/	406 Mbp	✔	✔
		Rosales	Rosaceae	Prunus armeniaca	409	v1	1	1	1	1	https://www.rosaceae.org/Analysis/9642068	230 Mbp	✔	✔
		Rosales	Rosaceae	Prunus avium	410	v1	1	0	0	0	https://ftp.ncbi.nlm.nih.gov/genomes/all/GCA/014/155/035/GCA_014155035.1_NE-ME-NP-PH/	353 Mbp	NA	NA
		Rosales	Rosaceae	Prunus domestica	411	v1	1	1	1	1	https://www.rosaceae.org/species/prunus_domestica/genome_v1.0.a1	1400 Mbp	✔	✔
		Rosales	Rosaceae	Prunus dulcis	412	v2	1	1	1	1	https://www.rosaceae.org/analysis/295	240 Mbp	✔	✔
		Rosales	Rosaceae	Prunus humilis	413		0	0	0	0			NA	NA
		Rosales	Rosaceae	Prunus mandshurica	414		1	1	1	1			✔	✔
		Rosales	Rosaceae	Prunus mume	415	v1	1	1	1	1	https://ftp.ncbi.nlm.nih.gov/genomes/all/GCF/000/346/735/GCF_000346735.1_P.mume_V1.0/	280 Mbp	✔	✔
		Rosales	Rosaceae	Prunus persica	416	Chinese Cling v1	1	1	1	1	https://www.rosaceae.org/Analysis/9499746	265 Mbp	✔	✔
		Rosales	Rosaceae	Prunus salicina	417	v1	1	1	1	1	https://www.rosaceae.org/Analysis/11745274	310 Mbp	✔	✔
		Rosales	Rosaceae	Prunus serrulata	418		0	0	0	0			NA	NA
		Rosales	Rosaceae	Prunus sibirica	419	v1	1	1	1	1	https://www.rosaceae.org/Analysis/9955981	225 Mbp	✔	✔
		Rosales	Rosaceae	Prunus yedoensis	420	v1	1	1	1	1	https://www.rosaceae.org/analysis/289	257 Mbp	✔	✔
		Rosales	Rosaceae	Pyrus betulifolia	421	v1	1	1	1	1	https://www.rosaceae.org/species/pyrus_betulifolia/genome_v1.0	511 Mbp	✔	✔
		Rosales	Rosaceae	Pyrus bretschneideri	422	v1.1	1	1	1	1	https://www.rosaceae.org/species/pyrus_bretschneideri/genome_v1.1	527 Mbp	✔	NA
		Rosales	Rosaceae	Pyrus communis	423	v2	1	1	1	1	https://www.rosaceae.org/species/pyrus/pyrus_communis/genome_v2.0	600 Mbp	✔	✔
		Rosales	Rosaceae	Pyrus ussuriensis x communis	424	v1	1	1	1	1	https://www.rosaceae.org/species/pyrus_ussuriensis/genome_v1.0	511 Mbp	✔	✔
		Rosales	Rosaceae	Rosa chinensis	425	v1	1	1	1	1	https://www.rosaceae.org/species/rosa/chinensis/genome_v1.0	560 Mbp	✔	✔
		Rosales	Rosaceae	Rosa multiflora	426		1	1	1	1	http://rosa.kazusa.or.jp/	750 Mbp	✔	✔
		Rosales	Rosaceae	Rosa rugosa	427		1	1	1	1	http://eplantftp.njau.edu.cn/Rosa_rugosa/	455 Mbp	✔	✔
		Rosales	Rosaceae	Rosa roxburghii	428		0	0	0	0		481 Mbp	NA	NA
		Rosales	Rosaceae	Rubus chingii	429	v1	1	1	1	1	https://www.rosaceae.org/Analysis/11326199		✔	✔
		Rosales	Rosaceae	Rubus occidentalis	430	v3	1	1	1	1	https://www.rosaceae.org/analysis/268	293 Mbp	✔	✔
		Rosales	Moraceae	Artocarpus altilis	431		1	1	1	1	https://bioinformatics.psb.ugent.be/gdb/aocc/artal/	812 Mbp	✔	✔
		Rosales	Moraceae	Artocarpus camansi	432		1	1	1	1	https://datadryad.org/stash/dataset/doi:10.5061/dryad.3293r	669 Mbp	✔	✔
		Rosales	Moraceae	Artocarpus heterophyllus	433		1	1	1	1	https://bioinformatics.psb.ugent.be/gdb/aocc/artal/	1006 Mbp	✔	✔
		Rosales	Moraceae	Broussonetia papyrifera	434		0	0	0	0		380 Mbp	NA	NA
		Rosales	Moraceae	Ficus carica	435	v1	1	0	0	0	https://ftp.ncbi.nlm.nih.gov/genomes/all/GCA/002/002/945/GCA_002002945.1_F.carica_assembly01/	356 Mbp	NA	NA
		Rosales	Moraceae	Ficus erecta	436	v1.1	1	1	1	1	https://plantgarden.jp/en/download/t66383/t66383.G001/	340 Mbp	✔	✔
		Rosales	Moraceae	Ficus hispida	437		1	1	1	1	https://ngdc.cncb.ac.cn/search/?dbId=gwh&q=PRJCA002187	370 Mbp	✔	NA
		Rosales	Moraceae	Ficus microcarpa	438		1	1	1	1	https://ngdc.cncb.ac.cn/search/?dbId=gwh&q=PRJCA002187	436 Mbp	✔	✔
		Rosales	Moraceae	Morus notabilis	439	v2	1	1	1	1	https://ftp.ncbi.nlm.nih.gov/genomes/all/GCA/000/414/095/GCA_000414095.2_ASM41409v2/	357 Mbp	✔	✔
		Rosales	Cannabaceae	Cannabis sativa	440		1	1	1	1	https://ftp.ncbi.nlm.nih.gov/genomes/all/GCF/900/626/175/GCF_900626175.2_cs10/	820 Mbp	✔	✔
		Rosales	Cannabaceae	Humulus lupulus	441		1	1	1	1	http://hopbase.org/	2570 Mbp	✔	✔
		Rosales	Cannabaceae	Parasponia andersonii	442		1	1	0	0	https://www.bioinformatics.nl/parasponia/	563 Mbp	NA	NA
		Rosales	Cannabaceae	Trema orientalis	443		1	1	1	1	https://www.bioinformatics.nl/parasponia/	506 Mbp	✔	✔
		Rosales	Rhamnaceae	Ochetophila trinervis	444	v1	1	0	0	0	https://ftp.ncbi.nlm.nih.gov/genomes/all/GCA/003/254/975/GCA_003254975.1_ASM325497v1/	650 Mbp	NA	NA
		Rosales	Rhamnaceae	Ziziphus jujuba	445	v1.1	1	1	1	1	https://ftp.ncbi.nlm.nih.gov/genomes/all/GCF/000/826/755/GCF_000826755.1_ZizJuj_1.1/	443 Mbp	✔	✔
		Rosales	Urticaceae	Boehmeria nivea	446	Qingyezhuma	1	1	1	1	https://ftp.ncbi.nlm.nih.gov/genomes/all/GCA/018/132/145/GCA_018132145.1_ASM1813214v1/ https://figshare.com/s/1b0d640644bf75f67796?file=27556553	448 Mbp	✔	✔
		Malpighiales	Podostemaceae	Cladopus chinensis	447		0	0	0	0	https://ngdc.cncb.ac.cn/gwh/Assembly/1087/show	820 Mbp	NA	NA
		Malpighiales	Calophyllaceae	Mesua ferrea	448	v1	1	0	0	0	https://ftp.ncbi.nlm.nih.gov/genomes/all/GCA/904/814/375/GCA_904814375.1_MesFer1/	1000 Mbp	NA	NA
		Malpighiales	Passifloraceae	Passiflora edulis	449		1	1	1	1	https://ftp.cngb.org/pub/CNSA/data3/CNP0001287/CNS0275691/CNA0017758/	1270 Mbp	✔	✔
		Malpighiales	Passifloraceae	Passiflora organensis	450	v1	1	1	1	1	https://genomevolution.org/coge/GenomeInfo.pl?gid=59125		✔	✔
		Malpighiales	Hypericaceae	Hypericum perforatum	451	v1	1	0	0	0	https://ftp.ncbi.nlm.nih.gov/genomes/all/GCA/012/979/155/GCA_012979155.1_hypericum.10X.300bp/	400 Mbp	NA	NA
		Malpighiales	Linaceae	Linum bienne	452	v1	1	0	0	0	https://ftp.ncbi.nlm.nih.gov/genomes/all/GCA/010/665/285/GCA_010665285.1_ASM1066528v1/		NA	NA
		Malpighiales	Linaceae	Linum usitatissimum	453	v1	1	0	0	0	https://www.ncbi.nlm.nih.gov/assembly/GCA_010665275.1/	373 Mbp	NA	NA
		Malpighiales	Rafflesiaceae	Sapria himalayana	454	v1	1	0	0	0	https://ftp.ncbi.nlm.nih.gov/genomes/all/GCA/016/808/135/GCA_016808135.1_Sapria_himalayana_v1/	2500 Mbp	NA	NA
		Malpighiales	Rhizophoraceae	Kandelia obovata	455	v1.1	1	1	1	1	https://ngdc.cncb.ac.cn/search/?dbId=gwh&q=GWHACBH00000000	212 Mbp	✔	✔
		Malpighiales	Rhizophoraceae	Rhizophora apiculata	456	v2	1	0	0	0	https://ftp.ncbi.nlm.nih.gov/genomes/all/GCA/900/174/605/GCA_900174605.1_Rap_scaffold_v2/	274 Mbp	NA	NA
		Malpighiales	Salicaceae	Populus alba	457	v1	1	1	1	1	https://ngdc.cncb.ac.cn/search/?dbId=gwh&q=GWHAAEP00000000	536 Mbp	✔	✔
		Malpighiales	Salicaceae	Populus euphratica	458	v1	1	1	1	1	https://ftp.ncbi.nlm.nih.gov/genomes/all/GCF/000/495/115/GCF_000495115.1_PopEup_1.0/	593 Mbp	✔	✔
		Malpighiales	Salicaceae	Populus glandulosa x alba	459		1	1	1	1	https://link.springer.com/article/10.1007%2Fs11676-020-01235-2#Sec2	475 Mbp	✔	✔
		Malpighiales	Salicaceae	Populus ilicifolia	460	v1	1	0	0	0	https://ftp.ncbi.nlm.nih.gov/genomes/all/GCA/015/708/895/GCA_015708895.1_ASM1570889v1/	444 Mbp	NA	NA
		Malpighiales	Salicaceae	Populus pruinosa	461		1	1	1	1	https://ftp.cngb.org/pub/gigadb/pub/10.5524/100001_101000/100319/00.upload.data/	590 Mbp	✔	✔
		Malpighiales	Salicaceae	Populus tremula	462		1	1	1	1	http://aspendb.uga.edu/index.php/databases/spta-717-genome	442 Mbp	✔	✔
		Malpighiales	Salicaceae	Populus tremuloides	463		0	0	0	0	https://popgenie.org/	560 Mbp	NA	NA
		Malpighiales	Salicaceae	Populus trichocarpa	464	v3	1	1	1	1	https://www.ncbi.nlm.nih.gov/assembly/GCF_000002775.4	485 Mbp	✔	✔
		Malpighiales	Salicaceae	Salix brachista	465	v1	1	1	1	1	https://ftp.ncbi.nlm.nih.gov/genomes/all/GCA/009/078/335/GCA_009078335.1_ASM907833v1/	420 Mbp	✔	✔
		Malpighiales	Salicaceae	Salix matsudana	466		0	0	0	0		656 Mbp	NA	NA
		Malpighiales	Salicaceae	Salix suchowensis	467	v1	1	1	1	1	https://ftp.ncbi.nlm.nih.gov/genomes/all/GCA/017/552/425/GCA_017552425.1_ASM1755242v1/	425 Mbp	✔	✔
		Malpighiales	Salicaceae	Salix viminalis	468		1	1	1	1		360 Mbp	NA	NA
		Malpighiales	Euphorbiaceae	Hevea brasiliensis	469	v1	1	1	1	1	https://ftp.ncbi.nlm.nih.gov/genomes/all/GCA/010/458/925/GCA_010458925.1_ASM1045892v1/	2150 Mbp	✔	✔
		Malpighiales	Euphorbiaceae	Jatropha curcas	470	v1	1	0	0	0	https://ftp.ncbi.nlm.nih.gov/genomes/all/GCA/004/143/595/GCA_004143595.1_RIL_Jcurcas_v1/	380 Mbp	NA	NA
		Malpighiales	Euphorbiaceae	Manihot esculenta	471	v2	1	0	0	0	https://ftp.ncbi.nlm.nih.gov/genomes/all/GCA/000/737/105/GCA_000737105.1_MW_v2d/	740-760 Mbp	NA	NA
		Malpighiales	Euphorbiaceae	Mercurialis annua	472	v1	1	1	1	1	https://osf.io/a9wjb/	640 Mbp	✔	✔
		Malpighiales	Euphorbiaceae	Ricinus communis	473	v1	1	0	0	0	https://ngdc.cncb.ac.cn/search/?dbId=gwh&q=GWHBAUZ00000000&page=1	320 Mbp	NA	NA
		Malpighiales	Euphorbiaceae	Vernicia fordii	474	v1	1	1	1	1	https://ngdc.cncb.ac.cn/search/?dbId=gwh&q=Vernicia%20fordii&page=1	1200 Mbp	✔	✔
		Fagales	Juglandaceae	Carya cathayensis	475	v1	1	1	1	1	https://ftp.cngb.org/pub/gigadb/pub/10.5524/100001_101000/100571/	721 Mbp	✔	✔
		Fagales	Juglandaceae	Carya illinoinensis	476	v1.1	1	1	1	1	https://data.jgi.doe.gov/refine-download/phytozome?q=Carya%20illinoinensis&expanded=Phytozome-573	650 Mbp	✔	✔
		Fagales	Juglandaceae	Juglans cathayensis	477	v1	1	0	0	0	https://ftp.ncbi.nlm.nih.gov/genomes/all/GCA/003/122/765/GCA_003122765.1_ASM312276v1/	582 Mbp	NA	NA
		Fagales	Juglandaceae	Juglans hindsii	478	v1	1	0	0	0	https://www.ncbi.nlm.nih.gov/assembly/GCA_003123825.1	577 Mbp	NA	NA
		Fagales	Juglandaceae	Juglans mandshurica	479	v1	1	0	0	0	https://ftp.ncbi.nlm.nih.gov/genomes/all/GCA/002/916/435/GCA_002916435.1_m4v1/	550 Mbp	NA	NA
		Fagales	Juglandaceae	Juglans microcarpa	480	v1	1	0	0	0	https://ftp.ncbi.nlm.nih.gov/genomes/all/GCA/003/123/845/GCA_003123845.1_ASM312384v1/	571 Mbp	NA	NA
		Fagales	Juglandaceae	Juglans nigra	481	v1	1	0	0	0	https://www.ncbi.nlm.nih.gov/assembly/GCA_003123865.1	583 Mbp	NA	NA
		Fagales	Juglandaceae	Juglans regia	482	v1.0	1	1	1	1	http://www.xhhuanglab.cn/data/juglans.html	606 Mbp	✔	✔
		Fagales	Juglandaceae	Juglans sigillata	483		1	1	1	1	https://ftp.cngb.org/pub/gigadb/pub/10.5524/100001_101000/100693/	594 Mbp	✔	✔
		Fagales	Juglandaceae	Pterocarya stenoptera	484	v1	1	0	0	0	https://ftp.ncbi.nlm.nih.gov/genomes/all/GCA/003/123/785/GCA_003123785.1_ASM312378v1/	600 Mbp	NA	NA
		Fagales	Betulaceae	Alnus glutinosa	485	v1	1	0	0	0	https://ftp.ncbi.nlm.nih.gov/genomes/all/GCA/003/254/965/GCA_003254965.1_ASM325496v1/	461 Mbp	NA	NA
		Fagales	Betulaceae	Betula nana	486	v1	1	0	0	0	https://ftp.ncbi.nlm.nih.gov/genomes/all/GCA/000/327/005/GCA_000327005.1_ASM32700v1/	450 Mbp	NA	NA
		Fagales	Betulaceae	Betula pendula	487	1.4c	1	1	1	1	https://genomevolution.org/CoGe/GenomeInfo.pl?gid=35080	440 Mbp	✔	✔
		Fagales	Betulaceae	Betula platyphylla	488	v1.1	1	1	1	1	https://data.jgi.doe.gov/refine-download/phytozome?q=Betula+platyphylla	440 Mbp	✔	✔
		Fagales	Betulaceae	Carpinus fangiana	489	v1	1	1	1	1	https://ftp.ncbi.nlm.nih.gov/genomes/all/GCA/006/937/295/GCA_006937295.1_ASM693729v1/	397 Mbp	✔	✔
		Fagales	Betulaceae	Corylus avellana	490		0	0	0	0	https://zenodo.org/deposit/4454484	378 Mbp	NA	NA
		Fagales	Betulaceae	Corylus heterophylla	491		1	1	1	1	http://gigadb.org/dataset/view/id/100877/File_page/2	374 Mbp	✔	✔
		Fagales	Betulaceae	Corylus mandshurica	492		1	1	1	1	https://figshare.com/articles/dataset/Corylus_mandshurica_genome/12523124/1	392 Mbp	✔	✔
		Fagales	Betulaceae	Ostrya chinensis	493		0	0	0	0		386 Mbp	NA	NA
		Fagales	Betulaceae	Ostrya rehderiana	494		0	0	0	0		386 Mbp	NA	NA
		Fagales	Casuarinaceae	Casuarina equisetifolia	495	v1	1	1	1	1	http://forestry.fafu.edu.cn/db/Casuarinaceae/download.php	300 Mbp	✔	✔
		Fagales	Casuarinaceae	Casuarina glauca	496	v1	1	0	0	0	https://ftp.ncbi.nlm.nih.gov/genomes/all/GCA/003/255/045/GCA_003255045.1_ASM325504v1/	314 Mbp	NA	NA
		Fagales	Myricaceae	Morella rubra	497		1	1	1	1	https://ftp.ncbi.nlm.nih.gov/genomes/all/GCA/003/952/965/GCA_003952965.2_Mru_ZJU_2/	320 Mbp	✔	✔
		Fagales	Fagaceae	Castanea mollissima	498		1	1	1	1	http://gigadb.org/dataset/100643	800 Mbp	✔	✔
		Fagales	Fagaceae	Fagus sylvatica	499	v2	1	1	1	1	http://www.beechgenome.net/	541 Mbp	✔	✔
		Fagales	Fagaceae	Quercus lobata	500		1	1	1	1	https://valleyoak.ucla.edu/genomic-resources/	725 Mbp	✔	✔
		Fagales	Fagaceae	Quercus robur	501	v2	1	1	1	1	https://www.oakgenome.fr/?page_id=587	736 Mbp	✔	✔
		Fagales	Fagaceae	Quercus suber	502	v1	1	1	1	1	https://ftp.ncbi.nlm.nih.gov/genomes/all/GCA/002/906/115/GCA_002906115.3_CorkOak1.0/	934 Mbp	✔	✔
		Oxalidales	Cephalotaceae	Cephalotus follicularis	503		1	1	1	1	https://datadryad.org/stash/dataset/doi:10.5061/dryad.50tq3	2110 Mbp	✔	✔
		Oxalidales	Oxalidaceae	Averrhoa carambola	504		1	1	1	1	https://ngdc.cncb.ac.cn/search/?dbId=gwh&q=GWHABKE00000000	475 Mbp	✔	✔
	Malvids	Brassicales	Caricaceae	Carica papaya	505	v1	1	1	1	1	https://ftp.ncbi.nlm.nih.gov/genomes/all/GCF/000/150/535/GCF_000150535.2_Papaya1.0/	372 Mbp	✔	✔
		Brassicales	Brassicaceae	Aethionema arabicum	506	v3	1	1	0	0	https://genomevolution.org/coge/SearchResults.pl?s=36061&p=genome	240 Mbp	NA	NA
		Brassicales	Brassicaceae	Arabidopsis halleri	507	v2	1	0	0	0	https://ftp.ncbi.nlm.nih.gov/genomes/all/GCA/003/711/535/GCA_003711535.1_Ahalleri_CH_v2/	250 Mbp	NA	NA
		Brassicales	Brassicaceae	Arabidopsis lyrata	508	v1	1	0	0	0	https://ftp.ncbi.nlm.nih.gov/genomes/all/GCA/000/523/005/GCA_000523005.1_Ahal_1.0/	207 Mbp	NA	NA
		Brassicales	Brassicaceae	Arabidopsis thaliana	509	Araport11	1	1	1	1	https://data.jgi.doe.gov/refine-download/phytozome?q=Arabidopsis+thaliana&expanded=Phytozome-167	125 Mbp	✔	✔
		Brassicales	Brassicaceae	Arabis alpina	510	v1	1	0	0	0	https://ftp.ncbi.nlm.nih.gov/genomes/all/GCA/014/578/035/GCA_014578035.1_Aalp_CH_v1/	375 Mbp	NA	NA
		Brassicales	Brassicaceae	Barbarea vulgaris	511		1	0	0	0	https://ftp.ncbi.nlm.nih.gov/genomes/all/GCA/001/920/985/GCA_001920985.1_ASM192098v1/	270 Mbp	NA	NA
		Brassicales	Brassicaceae	Boechera retrofracta	512		1	0	0	0	https://ftp.ncbi.nlm.nih.gov/genomes/all/GCA/015/832/515/GCA_015832515.1_SPBU_Bret_1.0/	227 Mbp	NA	NA
		Brassicales	Brassicaceae	Brassica carinata	513		1	1	1	1	https://ftp.ncbi.nlm.nih.gov/genomes/all/GCA/016/771/965/GCA_016771965.1_ASM1677196v1/	1150 Mbp	✔	✔
		Brassicales	Brassicaceae	Brassica juncea	514		1	1	1	1	http://cgmcp.du.ac.in/	922 Mbp	✔	✔
		Brassicales	Brassicaceae	Brassica napus	515		1	1	1	1	https://ngdc.cncb.ac.cn/search/?dbId=gwh&q=GWHANRE00000000&page=1	1130 Mbp	✔	✔
		Brassicales	Brassicaceae	Brassica nigra	516		1	1	1	1	http://cruciferseq.ca/	591 Mbp	✔	✔
		Brassicales	Brassicaceae	Brassica oleracea	517		1	1	1	1	https://www.genoscope.cns.fr/externe/plants/chromosomes.html	630 Mbp	✔	✔
		Brassicales	Brassicaceae	Brassica rapa	518		1	1	1	1	https://www.genoscope.cns.fr/externe/plants/chromosomes.html	485 Mbp	✔	✔
		Brassicales	Brassicaceae	Camelina sativa	519		1	1	1	1	https://ftp.ncbi.nlm.nih.gov/genomes/all/GCF/000/633/955/GCF_000633955.1_Cs/	750 Mbp	✔	✔
		Brassicales	Brassicaceae	Capsella bursa-pastoris	520		1	0	0	0	https://ftp.ncbi.nlm.nih.gov/genomes/all/GCA/001/974/645/GCA_001974645.1_C_bursa_pastoris_nuclear_genome_v1/	410 Mbp	NA	NA
		Brassicales	Brassicaceae	Capsella grandiflora	521		1	1	1	1	https://ftp.ncbi.nlm.nih.gov/genomes/all/GCA/000/375/325/GCA_000375325.1_Caprub1_0/	115 Mbp	✔	✔
		Brassicales	Brassicaceae	Capsella rubella	522	v1.1	1	1	1	1	https://phytozome-next.jgi.doe.gov/info/Crubella_v1_1	219 Mbp	✔	✔
		Brassicales	Brassicaceae	Cardamine enshiensis	523		0	0	0	0	https://ftp.ncbi.nlm.nih.gov/genomes/all/GCA/014/578/085/GCA_014578085.1_Cresedifolia_CH_v1/	480Mbp	NA	NA
		Brassicales	Brassicaceae	Cardamine hirsuta	524		1	1	1	1	http://chi.mpipz.mpg.de/assembly.html	225 Mbp	✔	✔
		Brassicales	Brassicaceae	Cardamine resedifolia	525		1	0	0	0	https://ftp.ncbi.nlm.nih.gov/genomes/all/GCA/014/578/085/GCA_014578085.1_Cresedifolia_CH_v1/	300 Mbp	NA	NA
		Brassicales	Brassicaceae	Crucihimalaya himalaica	526		1	0	0	0	https://ftp.ncbi.nlm.nih.gov/genomes/all/GCA/004/349/715/GCA_004349715.1_ASM434971v1/	265 Mbp	NA	NA
		Brassicales	Brassicaceae	Draba nivalis	527		0	0	0	0	https://datadryad.org/stash/dataset/doi:10.5061/dryad.pg4f4qrm4	280 Mbp	NA	NA
		Brassicales	Brassicaceae	Eruca sativa	528		0	0	0	0		560 Mbp	NA	NA
		Brassicales	Brassicaceae	Erysimum cheiranthoides	529		0	0	0	0	https://www.erysimum.org/	205 Mbp	NA	NA
		Brassicales	Brassicaceae	Eutrema heterophyllum	530		1	0	0	0	https://www.ncbi.nlm.nih.gov/assembly/GCA_002933915.1/	405 Mbp	NA	NA
		Brassicales	Brassicaceae	Eutrema salsugineum	531	v1	1	1	1	1	https://data.jgi.doe.gov/refine-download/phytozome?q=Eutrema+salsugineum	240 Mbp	✔	✔
		Brassicales	Brassicaceae	Eutrema yunnanense	532	v1	1	0	0	0	https://www.ncbi.nlm.nih.gov/assembly/GCA_002933935.1/	423 Mbp	NA	NA
		Brassicales	Brassicaceae	Isatis indigotica	533		1	0	0	0	https://figshare.com/articles/dataset/The_chromosome-scale_genome_assembly_of_Isatis_indigotica/8940377	300 Mbp	NA	NA
		Brassicales	Brassicaceae	Leavenworthia alabamica	534		1	1	0	0	http://mustang.biol.mcgill.ca:8885/download/L.alabamica/	316 Mbp	NA	NA
		Brassicales	Brassicaceae	Lepidium meyenii	535		0	0	0	0		751 Mbp	NA	NA
		Brassicales	Brassicaceae	Lobularia maritima	536		1	1	1	1	https://ngdc.cncb.ac.cn/search/?dbId=gwh&q=PRJCA002888	240 Mbp	✔	✔
		Brassicales	Brassicaceae	Megacarpaea delavayi	537		1	1	1	1	https://ngdc.cncb.ac.cn/search/?dbId=gwh&q=PRJCA002887	900 Mbp	✔	✔
		Brassicales	Brassicaceae	Megadenia pygmaea	538		1	1	1	1	https://ngdc.cncb.ac.cn/search/?dbId=gwh&q=PRJCA002905&page=1	240 Mbp	✔	✔
		Brassicales	Brassicaceae	Microthlaspi erraticum	539		1	1	1	1	https://ftp.ncbi.nlm.nih.gov/genomes/all/GCA/902/728/155/GCA_902728155.2_Merr_genes/	170 Mbp	✔	✔
		Brassicales	Brassicaceae	Moricandia arvensis	540		1	0	0	0	https://www.ncbi.nlm.nih.gov/assembly/GCA_905132765.1	737 Mbp	NA	NA
		Brassicales	Brassicaceae	Moricandia moricandioides	541		1	0	0	0	https://www.ncbi.nlm.nih.gov/assembly/GCA_905132885.1	660 Mbp	NA	NA
		Brassicales	Brassicaceae	Pachycladon cheesemanii	542		0	0	0	0		596 Mbp	NA	NA
		Brassicales	Brassicaceae	Raphanus raphanistrum	543		1	1	1	1	http://radish.plantbiology.msu.edu/index.php?title=Genome_sequence/analysis	515 Mbp	✔	✔
		Brassicales	Brassicaceae	Raphanus sativus	544		1	1	1	1	https://drive.google.com/drive/folders/1e1acw14YBuluFh6OHFpGC4-BhrxaKPOO	529 Mbp	✔	✔
		Brassicales	Brassicaceae	Sinapis alba	545		1	1	1	1	https://ftp.ncbi.nlm.nih.gov/genomes/all/GCA/012/274/485/GCA_012274485.2_S.alba_v1/	553 Mbp	✔	✔
		Brassicales	Brassicaceae	Sisymbrium irio	546	v1	1	0	0	0	https://ftp.ncbi.nlm.nih.gov/genomes/all/GCA/000/411/075/GCA_000411075.1_VEGI_SI_v_1.0/	262 Mbp	NA	NA
		Brassicales	Brassicaceae	Thellungiella parvula	547		1	0	0	0	https://ftp.ncbi.nlm.nih.gov/genomes/all/GCA/000/218/505/GCA_000218505.1_Eutrema_parvulum_v01/	140 Mbp	NA	NA
		Brassicales	Brassicaceae	Thlaspi arvense	548		1	0	0	0	https://ftp.ncbi.nlm.nih.gov/genomes/all/GCA/018/983/045/GCA_018983045.1_YUN_Tarv_1.0/	539 Mbp	NA	NA
		Brassicales	Cleomaceae	Tarenaya hassleriana	549	v1	1	1	1	1	https://ftp.ncbi.nlm.nih.gov/genomes/all/GCF/000/463/585/GCF_000463585.1_ASM46358v1/	290 Mbp	✔	✔
		Brassicales	Moringaceae	Moringa oleifera	550		1	1	1	1	https://bioinformatics.psb.ugent.be/orcae/aocc/overview/MorolUGent	315 Mbp	✔	✔
		Malvales	Malvaceae	Bombax ceiba	551		1	1	1	1	https://ftp.cngb.org/pub/gigadb/pub/10.5524/100001_101000/100445/	809 Mbp	✔	✔
		Malvales	Malvaceae	Corchorus capsularis	552		1	1	1	1	https://ftp.ncbi.nlm.nih.gov/genomes/all/GCA/001/974/805/GCA_001974805.1_CCACVL1_1.0/	404 Mbp	✔	✔
		Malvales	Malvaceae	Corchorus olitorius	553		1	1	1	1	https://ftp.ncbi.nlm.nih.gov/genomes/all/GCA/001/974/825/GCA_001974825.1_COLO4_1.0/	448 Mbp	✔	✔
		Malvales	Malvaceae	Durio zibethinus	554		1	1	1	1	https://ftp.ncbi.nlm.nih.gov/genomes/all/GCF/002/303/985/GCF_002303985.1_Duzib1.0/	738 Mbp	✔	✔
		Malvales	Malvaceae	Gossypioides kirkii	555		1	1	1	1	https://www.cottongen.org/analysis/213	588 Mbp	✔	✔
		Malvales	Malvaceae	Gossypium arboreum	556	A2	1	1	1	1	https://www.cottongen.org/organism/1034	1746 Mbp	✔	✔
		Malvales	Malvaceae	Gossypium australe	557	v1.1	1	1	1	1	https://www.cottongen.org/analysis/264	1670Mbp	✔	✔
		Malvales	Malvaceae	Gossypium barbadense	558	v1.1	1	1	1	1	https://www.cottongen.org/analysis/275	2470 Mbp	✔	✔
		Malvales	Malvaceae	Gossypium darwinii	559	v1.1	1	1	1	1	https://www.cottongen.org/species/Gossypium_darwinii/HGS-AD5_v1.1	2183 Mbp	✔	✔
		Malvales	Malvaceae	Gossypium herbaceum	560	v1	1	1	1	1	https://www.cottongen.org/species/Gossypium_herbaceum/A1_WHU	1560 Mbp	✔	✔
		Malvales	Malvaceae	Gossypium hirsutum	561	UTX_v2.1	1	1	1	1	https://www.cottongen.org/species/Gossypium_hirsutum/UTX-TM1_v2.1	2340 Mbp	✔	✔
		Malvales	Malvaceae	Gossypium longicalyx	562		1	1	1	1	https://www.cottongen.org/species/Gossypium_longicalyx/NSF-F1_v1	1311 Mbp	✔	✔
		Malvales	Malvaceae	Gossypium mustelinum	563	v1.1	1	1	1	1	https://ftp.ncbi.nlm.nih.gov/genomes/all/GCA/007/990/455/GCA_007990455.1_Gossypium_mustelinum_v1.1/	2315 Mbp	✔	✔
		Malvales	Malvaceae	Gossypium raimondii	564		1	1	1	1	https://www.cottongen.org/species/Gossypium_raimondii/NSF-D5	880 Mbp	✔	✔
		Malvales	Malvaceae	Gossypium tomentosum	565		1	1	1	1	http://cotton.hzau.edu.cn/EN/data/download/Gossypium_tomentosum.tar.gz	2194 Mbp	✔	✔
		Malvales	Malvaceae	Gossypium turneri	566	v1	1	1	1	1	https://www.cottongen.org/species/Gossypium_turneri/NSF-D10	910 Mbp	✔	✔
		Malvales	Malvaceae	Hibiscus cannabinus	567		1	1	1	1	https://ngdc.cncb.ac.cn/search/?dbId=gwh&q=GWHACDB00000000	1000 Mbp	✔	✔
		Malvales	Malvaceae	Hibiscus syriacus	568	v2	1	1	1	1	https://ftp.ncbi.nlm.nih.gov/genomes/all/GCF/006/381/635/GCF_006381635.1_ASM638163v2/	1900 Mbp	✔	✔
		Malvales	Malvaceae	Theobroma cacao	569	v2	1	1	1	1	https://ftp.ncbi.nlm.nih.gov/genomes/all/GCF/000/208/745/GCF_000208745.1_Criollo_cocoa_genome_V2/	430 Mbp	✔	✔
		Malvales	Thymelaeaceae	Aquilaria agallocha	570	v1	1	0	0	0	https://ftp.ncbi.nlm.nih.gov/genomes/all/GCA/000/696/445/GCA_000696445.1_Aquilaria_agallocha_v1/	736 Mbp	NA	NA
		Malvales	Thymelaeaceae	Aquilaria sinensis	571		1	0	0	0	https://ftp.ncbi.nlm.nih.gov/genomes/all/GCA/011/066/525/GCA_011066525.1_CUHK_Asin_1.0/	773 Mbp	NA	NA
		Huerteales	Tapisciaceae	Tapiscia sinensis	572		0	0	0	0		410 Mbp	NA	NA
		Myrtales	Myrtaceae	Corymbia citriodora	573	v2.1	1	1	1	1	https://data.jgi.doe.gov/refine-download/phytozome?organism=Ccitriodora&expanded=507	380 Mbp	✔	✔
		Myrtales	Myrtaceae	Eucalyptus camaldulensis	574	v1	1	0	0	0	https://ftp.ncbi.nlm.nih.gov/genomes/all/GCA/014/182/705/GCA_014182705.1_ASM1418270v1/	655 Mbp	NA	NA
		Myrtales	Myrtaceae	Eucalyptus grandis	575	v2	1	1	1	1	https://phytozome-next.jgi.doe.gov/info/Egrandis_v2_0	640 Mbp	✔	✔
		Myrtales	Myrtaceae	Eucalyptus pauciflora	576		1	0	0	0	http://gigadb.org/dataset/100679	530 Mbp	NA	NA
		Myrtales	Myrtaceae	Leptospermum scoparium	577		0	0	0	0	https://www.genomics-aotearoa.org.nz/data	338 Mbp	NA	NA
		Myrtales	Myrtaceae	Psidium guajava	578		1	0	0	0	https://ftp.ncbi.nlm.nih.gov/genomes/all/GCA/016/432/845/GCA_016432845.1_guava_v11.23/	464 Mbp	NA	NA
		Myrtales	Lythraceae	Punica granatum	579	v2	1	1	1	1	https://ftp.ncbi.nlm.nih.gov/genomes/all/GCF/007/655/135/GCF_007655135.1_ASM765513v2/	360 Mbp	✔	✔
		Sapindales	Rutaceae	Atalantia buxifolia	580	v1	1	1	1	1	http://citrus.hzau.edu.cn/orange/download/index.php	328 Mbp	✔	✔
		Sapindales	Rutaceae	Citrus clementina	581		1	1	1	1	https://www.citrusgenomedb.org/species/clementina/genome1.0	302 Mbp	✔	✔
		Sapindales	Rutaceae	Citrus grandis	582		1	1	1	1	http://citrus.hzau.edu.cn/orange/download/index.php	381 Mbp	✔	✔
		Sapindales	Rutaceae	Citrus ichangensis	583		1	1	1	1	http://citrus.hzau.edu.cn/orange/download/index.php	391 Mbp	✔	✔
		Sapindales	Rutaceae	Citrus medica	584		1	1	1	1	http://citrus.hzau.edu.cn/orange/download/index.php	407 Mbp	✔	✔
		Sapindales	Rutaceae	Citrus paradisi x P. trifoliata	585		1	0	0	0		380Mbp	NA	NA
		Sapindales	Rutaceae	Citrus reticulata	586		1	0	0	0	https://ftp.ncbi.nlm.nih.gov/genomes/all/GCA/003/258/625/GCA_003258625.1_ASM325862v1/	370 Mbp	NA	NA
		Sapindales	Rutaceae	Citrus sinensis	587		1	1	1	1	https://ftp.ncbi.nlm.nih.gov/genomes/all/GCF/000/317/415/GCF_000317415.1_Csi_valencia_1.0/	367 Mbp	✔	✔
		Sapindales	Rutaceae	Citrus unshiu	588		1	1	1	1	http://www.citrusgenome.jp/	370 Mbp	✔	✔
		Sapindales	Rutaceae	Poncirus trifoliata	589	v1.3	1	1	1	1	https://data.jgi.doe.gov/refine-download/phytozome?organism=Ptrifoliata&expanded=565	273 Mbp	✔	✔
		Sapindales	Meliaceae	Azadirachta indica	590	v2.1	1	0	0	0	https://ftp.ncbi.nlm.nih.gov/genomes/all/GCA/000/439/995/GCA_000439995.3_AzaInd2.1/	364 Mbp	NA	NA
		Sapindales	Meliaceae	Toona sinensis	591		1	1	1	1	https://ftp.cngb.org/pub/CNSA/data1/CNP0000958/CNS0203218/CNA0019196/	580 Mbp	✔	✔
		Sapindales	Anacardiaceae	Mangifera indica	592		1	0	0	0	https://ftp.ncbi.nlm.nih.gov/genomes/all/GCA/016/746/415/GCA_016746415.1_ASM1674641v1/	360 Mbp	NA	NA
		Sapindales	Anacardiaceae	Pistacia vera	593	v2	1	1	1	1	https://ngdc.cncb.ac.cn/search/?dbId=gwh&q=Pistacia%20vera&page=1	520 Mbp	✔	✔
		Sapindales	Anacardiaceae	Sclerocarya birrea	594	v1.1	1	1	1	1	https://bioinformatics.psb.ugent.be/orcae/aocc/overview/Sclbi	356 Mbp	✔	✔
		Sapindales	Sapindaceae	Acer truncatum	595	v2	1	1	1	1	https://figshare.com/articles/dataset/The_Acer_truncatum_genome_provides_insights_into_the_nervonic_acid_biosynthesis/12986237/2	654 Mbp	✔	✔
		Sapindales	Sapindaceae	Acer yangbiense	596		1	1	1	1	https://ftp.cngb.org/pub/gigadb/pub/10.5524/100001_101000/100610/	640 Mbp	✔	✔
		Sapindales	Sapindaceae	Dimocarpus longan	597		1	1	1	1	https://ftp.cngb.org/pub/gigadb/pub/10.5524/100001_101000/100276/	480 Mbp	✔	✔
		Sapindales	Sapindaceae	Xanthoceras sorbifolium	598		1	1	1	1	https://ftp.cngb.org/pub/gigadb/pub/10.5524/100001_101000/100606/	440 Mbp	✔	✔
non-flowering plants	Rhodophyta	Cyanidiales	Cyanidiaceae	Cyanidioschyzon merolae	599		1	1	1	1	https://ftp.ncbi.nlm.nih.gov/genomes/all/GCA/000/091/205/GCA_000091205.1_ASM9120v1/	17 Mbp	✔	✔
		Cyanidiales	Cyanidiaceae	Cyanidiococcus yangmingshanensis	600		1	1	1	1	https://ftp.ncbi.nlm.nih.gov/genomes/all/GCA/013/995/675/GCA_013995675.1_ASM1399567v1/	12 Mbp	✔	NA
		Cyanidiales	Cyanidiaceae	Galdieria sulphuraria	601		1	1	1	1	https://ftp.ncbi.nlm.nih.gov/genomes/all/GCA/000/341/285/GCA_000341285.1_ASM34128v1/	14 Mbp	✔	✔
		Cyanidiales	Cyanidiaceae	Galdieria phlegrea	602		1	0	1	1	http://cyanophora.rutgers.edu/gphlegrea/	11.4 Mbp	✔	✔
		Gigartinales	Gigartinaceae	Chondrus crispus	603		1	1	1	1	https://ftp.ncbi.nlm.nih.gov/genomes/all/GCA/000/350/225/GCA_000350225.2_ASM35022v2/	105 Mbp	✔	✔
		Gracilariales	Gracilariaceae	Gracilariopsis lemaneiformis	604		1	0	0	0	https://ftp.ncbi.nlm.nih.gov/genomes/all/GCA/003/346/895/GCA_003346895.1_Glem_v01/	97 Mbp	NA	NA
		Gracilariales	Gracilariaceae	Gracilariopsis chorda	605		1	1	1	1	https://ftp.ncbi.nlm.nih.gov/genomes/all/GCA/003/194/525/GCA_003194525.1_GraCho1.0/	92 Mbp	✔	✔
		Bangiales	Bangiaceae	Pyropia yezoensis	606		1	0	0	0	https://ftp.ncbi.nlm.nih.gov/genomes/all/GCA/009/829/735/GCA_009829735.1_ASM982973v1/	43 Mbp	NA	NA
		Bangiales	Bangiaceae	Porphyra umbilicalis	607		1	1	1	1	https://ftp.ncbi.nlm.nih.gov/genomes/all/GCA/002/049/455/GCA_002049455.2_P_umbilicalis_v1/	88 Mbp	✔	✔
		Porphyridiales	Porphyridiaceae	Porphyridium purpureum	608		1	1	1	1	https://ftp.ncbi.nlm.nih.gov/genomes/all/GCA/008/690/995/GCA_008690995.1_P_purpureum_CCMP1328_Hybrid_assembly/	20 Mbp	✔	✔
	Glaucophyta	Glaucocystales	Porphyridiaceae	Cyanophora paradoxa	609		1	0	0	0	https://ftp.ncbi.nlm.nih.gov/genomes/all/GCA/004/431/415/GCA_004431415.1_ASM443141v1/	70 Mbp	NA	NA
	Prasinodermophyta	Prasinococcales	Porphyridiaceae	Prasinoderma coloniale	610		1	1	1	1	https://db.cngb.org/search/?q=CNP0000924	26 Mbp	✔	✔
	Chlorophyta	Pyramimonadales	Porphyridiaceae	Cymbomonas tetramitiformis	611		1	0	0	0	https://ftp.ncbi.nlm.nih.gov/genomes/all/GCA/001/247/695/GCA_001247695.1_ASM124769v1/	850 Mbp	NA	NA
		Mamiellales	Bathycoccaceae	Ostreococcus tauri	612		1	1	1	1	https://ftp.ncbi.nlm.nih.gov/genomes/all/GCA/002/158/475/GCA_002158475.1_Ostta1115_2/	12 Mbp	✔	✔
		Mamiellales	Bathycoccaceae	Ostreococcus lucimarinus	613		1	1	1	1	https://ftp.ncbi.nlm.nih.gov/genomes/all/GCA/000/092/065/GCA_000092065.1_ASM9206v1/	13 Mbp	✔	NA
		Mamiellales	Bathycoccaceae	Bathycoccus prasinos	614		1	1	1	1	https://ftp.ncbi.nlm.nih.gov/genomes/all/GCA/002/220/235/GCA_002220235.1_ASM222023v1/	15 Mbp	✔	✔
		Mamiellales	Mamiellaceae	Micromonas pusilla	615		1	1	1	1	https://ftp.ncbi.nlm.nih.gov/genomes/all/GCA/000/151/265/GCA_000151265.1_Micromonas_pusilla_CCMP1545_v2.0/	22 Mbp	✔	✔
		Mamiellales	Mamiellaceae	Micromonas commoda	616		1	1	1	1	https://ftp.ncbi.nlm.nih.gov/genomes/all/GCA/000/090/985/GCA_000090985.2_ASM9098v2/	21 Mbp	✔	✔
		Chloropicales	Chloropicaceae	Chloropicon primus	617		1	1	1	1	https://ftp.ncbi.nlm.nih.gov/genomes/all/GCA/007/859/695/GCA_007859695.1_ASM785969v1/	17 Mbp	✔	✔
		Chlorodendrales	Chloropicaceae	Tetraselmis striata	618		1	0	0	0	https://ftp.ncbi.nlm.nih.gov/genomes/all/GCA/006/384/855/GCA_006384855.1_TSEL_PacBio_SMRT/ https://greenhouse.lanl.gov/greenhouse/organisms/	230 Mbp	NA	NA
		Trebouxiales	Botryococcaceae	Botryococcus braunii	619		1	0	0	0	https://ftp.ncbi.nlm.nih.gov/genomes/all/GCA/002/005/505/GCA_002005505.1_B_braunii_Showa_v1/	166 Mbp	NA	NA
		Trebouxiales	Trebouxiaceae	Asterochloris glomerata	620	v3	1	1	1	1	https://genome.jgi.doe.gov/portal/pages/dynamicOrganismDownload.jsf?organism=Ostta4	56 Mbp	✔	✔
		T.ordo incertae sedis	T.incertae sedis	Chloroidium sp.	621		1	1	1	1	https://datadryad.org/stash/dataset/doi:10.5061/dryad.k83g4	53 Mbp	✔	NA
		T.ordo incertae sedis	Coccomyxaceae	Coccomyxa subellipsoidea	622		1	1	1	1	https://ftp.ncbi.nlm.nih.gov/genomes/all/GCA/000/258/705/GCA_000258705.1_Coccomyxa_subellipsoidae_v2.0/	49 Mbp	✔	✔
		Chlorellales	C.insertae sedis	Picochlorum sp.	623		1	1	1	1	http://cyanophora.rutgers.edu/picochlorum/	14 Mbp	✔	NA
		Chlorellales	C.insertae sedis	Picochlorum costavermella	624		1	0	0	0	https://ftp.ncbi.nlm.nih.gov/genomes/all/GCA/011/316/045/GCA_011316045.1_ASM1131604v1/	13.3 Mbp	NA	NA
		Chlorellales	C.insertae sedis	Picochlorum soloecismus	625		1	0	0	0	https://ftp.ncbi.nlm.nih.gov/genomes/all/GCA/002/818/215/GCA_002818215.1_ASM281821v1/	15 Mbp	NA	NA
		Chlorellales	Chlorellaceae	Parachlorella kessleri	626		1	0	0	0	https://ftp.ncbi.nlm.nih.gov/genomes/all/GCA/001/598/975/GCA_001598975.1_PK2152_assembly/	63 Mbp	NA	NA
		Chlorellales	Chlorellaceae	Chlorella variabilis	627		1	1	1	1	https://mycocosm.jgi.doe.gov/ChlNC64A_1/ChlNC64A_1.home.html	46 Mbp	✔	✔
		Chlorellales	Chlorellaceae	Chlorella sorokiniana	628		1	1	1	1	https://ftp.ncbi.nlm.nih.gov/genomes/all/GCA/002/245/835/GCA_002245835.2_Chlorella_sorokiniana_2.0/	60 Mbp	✔	✔
		Chlorellales	Chlorellaceae	Chlorella vulgaris	629		1	0	0	0	https://ftp.ncbi.nlm.nih.gov/genomes/all/GCA/009/720/205/GCA_009720205.1_ASM972020v1/	37 Mbp	NA	NA
		Chlorellales	Chlorellaceae	Micractinium conductrix	630		1	1	1	1	https://ftp.ncbi.nlm.nih.gov/genomes/all/GCA/002/245/815/GCA_002245815.2_ASM224581v2/	61 Mbp	✔	✔
		Chlorellales	Chlorellaceae	Auxenochlorella protothecoides	631		1	1	1	1	https://ftp.ncbi.nlm.nih.gov/genomes/all/GCA/000/733/215/GCA_000733215.1_ASM73321v1/	23 Mbp	✔	✔
		Chlorellales	Chlorellaceae	Auxenochlorella pyrenoidosa	632		1	0	0	0	https://ftp.ncbi.nlm.nih.gov/genomes/all/GCA/001/430/745/GCA_001430745.1_ASM143074v1/	57 Mbp	NA	NA
		Chlorellales	Chlorellaceae	Helicosporidium sp.	633		1	1	1	1	https://ftp.ncbi.nlm.nih.gov/genomes/all/GCA/000/690/575/GCA_000690575.1_Helico_v1.0/	13 Mbp	✔	NA
		Chlorellales	Chlorellaceae	Prototheca zopfii	634		1	0	0	0	https://www.ncbi.nlm.nih.gov/assembly/?term=PRJNA388740	26 Mbp	NA	NA
		Ulvales	Ulvaceae	Ulva mutabilis	635		1	1	1	1	https://bioinformatics.psb.ugent.be/gdb/ulva/	100 Mbp	✔	✔
		Bryopsidales	Caulerpaceae	Caulerpa lentillifera	636	v1.1	1	1	1	1	https://marinegenomics.oist.jp/umibudo/viewer/download?project_id=55	26 Mbp	✔	✔
		Chlamydomonadales	Chlamydomonadaceae	Chlamydomonas incerta	637	v1	1	1	1	1	https://www.ncbi.nlm.nih.gov/assembly/GCA_016834605.1	130 Mbp	✔	✔
		Chlamydomonadales	Chlamydomonadaceae	Chlamydomonas schloesseri	638	v1	1	1	1	1	https://ftp.ncbi.nlm.nih.gov/genomes/all/GCA/016/834/595/GCA_016834595.1_ASM1683459v1/	130 Mbp	✔	✔
		Chlamydomonadales	Chlamydomonadaceae	Chlamydomonas reinhardtii	639	v5.5	1	1	1	1	https://ftp.ncbi.nlm.nih.gov/genomes/all/GCA/000/002/595/GCA_000002595.3_Chlamydomonas_reinhardtii_v5.5/	121 Mbp	✔	✔
		Chlamydomonadales	Chlamydomonadaceae	Chlamydomonas eustigma	640		1	1	1	1	https://ftp.ncbi.nlm.nih.gov/genomes/all/GCA/002/335/675/GCA_002335675.1_C.eustigma_genome_v1.0/	130 Mbp	✔	✔
		Chlamydomonadales	Chlamydomonadaceae	Chlamydomonas sp. ICE-L	641		1	0	0	0	https://ftp.ncbi.nlm.nih.gov/genomes/all/GCA/013/435/795/GCA_013435795.1_ASM1343579v1/	542 Mbp	NA	NA
		Chlamydomonadales	C.incertae sedis	Edaphochlamys debaryana	642		1	1	1	1	https://ftp.ncbi.nlm.nih.gov/genomes/all/GCA/016/858/145/GCA_016858145.1_ASM1685814v1/	142 Mbp	✔	NA
		Chlamydomonadales	Dunaliellaceae	Dunaliella salina	643	v2	1	1	1	1	https://ftp.ncbi.nlm.nih.gov/genomes/all/GCA/002/284/615/GCA_002284615.2_Dunsal1_v._2/	343 Mbp	✔	✔
		Chlamydomonadales	Tetrabaenaceae	Tetrabaena socialis	644	v1	1	1	1	1	https://ftp.ncbi.nlm.nih.gov/genomes/all/GCA/002/891/735/GCA_002891735.1_TetSoc1/	120 Mbp	✔	✔
		Chlamydomonadales	Volvovaceae	Volvox africanus	645	v1.0	1	1	1	1	https://www.ncbi.nlm.nih.gov/assembly/GCA_019650175.1	127 Mbp	✔	✔
		Chlamydomonadales	Volvovaceae	Volvox carteri	646	v1.0	1	1	1	1	https://ftp.ncbi.nlm.nih.gov/genomes/all/GCF/000/143/455/GCF_000143455.1_v1.0/	138 Mbp	✔	✔
		Chlamydomonadales	Volvovaceae	Volvox reticuliferus	647		1	1	1	1	https://ftp.ncbi.nlm.nih.gov/genomes/all/GCA/019/650/235/GCA_019650235.1_Vretifemale_1.0/	137 Mbp	✔	✔
		Chlamydomonadales	Volvovaceae	Gonium pectorale	648		1	1	1	1	https://ftp.ncbi.nlm.nih.gov/genomes/all/GCA/001/584/585/GCA_001584585.1_ASM158458v1/	149 Mbp	✔	✔
		Chlamydomonadales	Volvovaceae	Yamagishiella unicocca	649	plus1	1	0	0	0	https://ftp.ncbi.nlm.nih.gov/genomes/all/GCA/003/116/995/GCA_003116995.1_YamagishiellaPlus_1.0/	137 Mbp	NA	NA
		Chlamydomonadales	Volvovaceae	Eudorina sp.	650	Female_1.0	1	0	0	0	https://www.ncbi.nlm.nih.gov/assembly/GCA_003117195.1	176 Mbp	NA	NA
		Chlamydomonadales	Haematococcaceae	Haematococcus pluvialis	651		1	1	1	1	https://ftp.ncbi.nlm.nih.gov/genomes/all/GCA/011/766/145/GCA_011766145.1_Lacustris_1.0/	935 Mbp	✔	✔
		Sphaeropleales	Chromochloridaceae	Chromochloris zofingiensis	652	v5	1	1	1	1	https://www.pnas.org/content/suppl/2017/05/05/1619928114.DCSupplemental	58 Mbp	✔	✔
		Sphaeropleales	Mychonastaceae	Mychonastes homosphaera	653		1	0	0	0	https://ftp.ncbi.nlm.nih.gov/genomes/all/GCA/009/193/075/GCA_009193075.1_ASM919307v1/	24 Mbp	NA	NA
		Sphaeropleales	Selenastraceae	Monoraphidium neglectum	654		1	1	1	1	https://ftp.ncbi.nlm.nih.gov/genomes/all/GCA/000/611/645/GCA_000611645.1_mono_v1/	68 Mbp	✔	✔
		Sphaeropleales	Selenastraceae	Raphidocelis subcapitata	655		1	1	1	1	https://ftp.ncbi.nlm.nih.gov/genomes/all/GCA/003/203/535/GCA_003203535.1_Rsub_1.0/	47 Mbp	✔	✔
		Sphaeropleales	Selenastraceae	Messastrum gracile	656		1	0	0	0	https://ftp.ncbi.nlm.nih.gov/genomes/all/GCA/008/037/345/GCA_008037345.1_MG_SEMC4_Ver1.0/	61 Mbp	NA	NA
		Sphaeropleales	Scenedesmaceae	Coelastrum proboscideum	657		1	0	0	0	https://ftp.cngb.org/pub/CNSA/data2/CNP0000705/CNS0251945/CNA0014153/	~120 Mbp	NA	NA
		Sphaeropleales	Scenedesmaceae	Tetradesmus obliquus	658		1	0	0	0	https://www.ncbi.nlm.nih.gov/assembly/GCA_900108755.1	110 Mbp	NA	NA
		Sphaeropleales	Scenedesmaceae	Scenedesmus quadricauda	659		1	0	0	0	https://ftp.ncbi.nlm.nih.gov/genomes/all/GCA/002/317/545/GCA_002317545.1_ASM231754v1/	65 Mbp	NA	NA
	Chlorokybophyceae	Chlorokybales	Chlorokybaceae	Chlorokybus atmophyticus	660		1	0	0	0	https://www.ncbi.nlm.nih.gov/assembly/GCA_009103225.1/	86 Mbp	NA	NA
	Mesostigmatophyceae	Mesostigmatales	Chlorokybaceae	Mesostigma viride	661		1	0	0	0	https://ftp.ncbi.nlm.nih.gov/genomes/all/GCA/009/103/195/GCA_009103195.1_ASM910319v1/	329 Mbp	NA	NA
	Klebsormidiophyceae	Klebsormidiales	Chlorokybaceae	Klebsormidium flaccidum	662		1	1	1	1	https://ftp.ncbi.nlm.nih.gov/genomes/all/GCA/000/708/835/GCA_000708835.1_ASM70883v1/	117 Mbp	✔	✔
	Charophyceae	Charales	Characeae	Chara braunii	663		1	1	1	1	https://bioinformatics.psb.ugent.be/gdb/Chara_braunii/	~2100 Mbp	✔	✔
	Zygnematophyceae	Zygnematales	Mesotaeniaceae	Mesotaenium endlicherianum	664		1	1	1	1	https://ftp.ncbi.nlm.nih.gov/genomes/all/GCA/009/602/735/GCA_009602735.1_ASM960273v1/ 和 https://figshare.com/articles/dataset/Genomes_of_subaerial_Zygnematophyceae_provide_insights_into_land_plant_evolution/9911876/1	164 Mbp	✔	✔
		Desmidiales	Peniaceae	Penium margaritaceum	665		1	1	1	1	http://bioinfo.bti.cornell.edu/cgi-bin/Penium/download.cgi	4730 Mbp	✔	✔
		Spirogloeales	Spirogloeaceae	Spirogloea muscicola	666		1	1	1	1	https://figshare.com/articles/dataset/Genomes_of_subaerial_Zygnematophyceae_provide_insights_into_land_plant_evolution/9911876/1	174 Mbp	✔	NA
	Marchantiophyta	Marchantiales	Marchantiaceae	Marchantia polymorpha	667		1	1	1	1	https://phytozome-next.jgi.doe.gov/info/Mpolymorpha_v3_1	280 Mbp	✔	✔
		Marchantiales	Marchantiaceae	Marchantia inflexa	668		1	0	0	0	https://ftp.ncbi.nlm.nih.gov/genomes/all/GCA/006/177/815/GCA_006177815.1_M_inflexa_v1.1/	300 Mbp	NA	NA
	Bryophyta	Funariales	Funariaceae	Physcomitrella patens	669	v3	1	1	1	1	https://ftp.ncbi.nlm.nih.gov/genomes/all/GCA/000/002/425/GCA_000002425.2_Phypa_V3/	510 Mbp	✔	✔
		Pottiales	Pottiaceae	Syntrichia caninervis	670	v2	1	0	0	0	https://ftp.ncbi.nlm.nih.gov/genomes/all/GCA/016/097/705/GCA_016097705.1_UMC_Scan_2.0/	332 Mbp	NA	NA
		Hypnales	Fontinalaceae	Fontinalis antipyretica	671		1	1	1	1	https://ftp.cngb.org/pub/gigadb/pub/10.5524/100001_101000/100748/	385 Mbp	✔	✔
		Hypnales	Hylocomiaceae	Pleurozium schreberi	672		1	1	1	1	https://ftp.ncbi.nlm.nih.gov/genomes/all/GCA/006/891/605/GCA_006891605.1_SU_Pschr_1.0/ ; https://github.com/PycnopodiaD/Pleurozium_schreberi_annotated_genome_files	320 Mbp	✔	✔
		Hypnales	Hypnaceae	Calohypnum plumiforme	673		1	1	1	1	https://ngdc.cncb.ac.cn/search/?dbId=gwh&q=PRJCA001833&page=1	434 Mbp	✔	✔
	Anthocerotales	Anthocerotales	Anthocerotaceae	Anthoceros angustus	674		1	1	1	1	https://ftp.ncbi.nlm.nih.gov/genomes/all/GCA/010/909/165/GCA_010909165.1_ASM1090916v1/ ; https://datadryad.org/stash/dataset/doi:10.5061/dryad.msbcc2ftv	107 Mbp	✔	✔
		Anthocerotales	Anthocerotaceae	Anthoceros agrestis	675		1	1	1	1	https://www.hornworts.uzh.ch/en/download.html	130 Mbp	✔	✔
		Anthocerotales	Anthocerotaceae	Anthoceros punctatus	676		1	1	1	1	https://www.hornworts.uzh.ch/en/download.html	140 Mbp	✔	✔
	Lycopodiophyta	Selaginellales	Selaginellaceae	Selaginella moellendorffii	677	v1	1	1	1	1	https://www.ncbi.nlm.nih.gov/assembly/GCF_000143415.4	213 Mbp	✔	✔
		Selaginellales	Selaginellaceae	Selaginella lepidophylla	678		0	0	0	0		109 Mbp	NA	NA
		Selaginellales	Selaginellaceae	Selaginella tamariscina	679		1	0	0	0	https://ftp.ncbi.nlm.nih.gov/genomes/all/GCA/003/024/785/GCA_003024785.1_ASM302478v1/	~100 Mbp	NA	NA
	Polypodiophyta	Polypodiales	Pteridaceae	Ceratopteris richardii	680		1	0	0	0	https://ftp.ncbi.nlm.nih.gov/genomes/all/GCA/009/866/685/GCA_009866685.1_CFernv1.1/	11250 Mbp	NA	NA
		Salviniales	Salviniaceae	Azolla filiculoides	681		1	0	0	0	https://www.fernbase.org/; https://ftp.ncbi.nlm.nih.gov/genomes/all/GCA/910/574/055/GCA_910574055.1_Azfil_double-filtered_lab-strain/	750 Mbp	NA	NA
		Salviniales	Salviniaceae	Salvinia cucullata	682		0	0	0	0		260 Mbp	NA	NA
	Gymnospermae	Cupressales	Cupressaceae	Sequoiadendron giganteum	683		1	1	1	1	https://treegenesdb.org/FTP/Genomes/Segi/v2.0/genome/	8114 Mbp	✔	✔
		Cupressales	Taxaceae	Taxus chinensis	684		1	0	0	0	https://ngdc.cncb.ac.cn/search/?dbId=gwh&q=%20PRJCA003841&page=1	10000 Mbp	NA	NA
		Cupressales	Taxaceae	Taxus wallichiana	685		1	0	0	0	https://ftp.cngb.org/pub/CNSA/data3/CNP0001729/CNS0354726/CNA0020892/	10600 Mbp	NA	NA
		Pinales	Pinaceae	Picea abies	686	没下	0	0	0	0	https://congenie.org/	19700 Mbp	NA	NA
		Pinales	Pinaceae	Pinus taeda	687	没下	0	0	0	0	https://congenie.org/	21600 Mbp	NA	NA
		Pinales	Pinaceae	Pinus lambertiana	688		0	0	0	0		31000 Mbp	NA	NA
		Pinales	Pinaceae	Pseudotsuga menziesii	689		1	0	0	0	https://ftp.ncbi.nlm.nih.gov/genomes/all/GCA/001/517/045/GCA_001517045.1_DougFir1.0/	16100 Mbp	NA	NA
		Pinales	Pinaceae	Abies alba	690	v1	1	1	1	1	https://treegenesdb.org/FTP/Genomes/Abal/v1.1/	17360 Mbp	✔	✔
		Ginkgoales	Ginkgoaceae	Ginkgo biloba	691		1	0	0	0	https://ngdc.cncb.ac.cn/search/?dbId=gwh&q=Ginkgo%20biloba&page=1	11750 Mbp	NA	NA
		Gnetales	Gnetaceae	Gnetum montanum	692		1	1	1	1	https://datadryad.org/stash/dataset/doi:10.5061/dryad.0vm37	4200 Mbp	✔	✔
		Welwitschiales	Welwitschiaceae	Welwitschia mirabilis	693	没释放	0	0	0	0		6800 Mbp	NA	NA

## Sheet: Table S2
Table S2 The number of MYB genes in the 437 selected species.
Class	Categories	Species name	1R-MYB	2R-MYB	3R-MYB	4R-MYB	Total
Non-flowering Plants	Rhodophyta	Cyanidioschyzon merolae	21	10	2	0	33
		Galdieria phlegrea	24	7	4	0	35
		Galdieria sulphuraria	28	7	2	3	40
		Porphyridium purpureum	33	27	1	0	61
		Porphyra umbilicalis	18	9	0	0	27
		Chondrus crispus	16	7	1	1	25
		Gracilariopsis chorda	25	9	1	1	36
	Prasinodermophyta	Prasinoderma coloniale	18	9	2	2	31
	Chlorophyta	Chloropicon primus	21	10	2	1	34
		Tetrabaena socialis	16	12	0	0	28
		Micromonas pusilla	22	8	4	0	34
		Micromonas commoda	21	11	3	1	36
		Ostreococcus tauri	22	10	2	0	34
		Bathycoccus prasinos	15	9	2	1	27
		Asterochloris glomerata	17	10	4	0	31
		Coccomyxa subellipsoidea	17	7	2	0	26
		Ulva mutabilis	15	4	1	0	20
		Auxenochlorella protothecoides	16	6	3	0	25
		Chlorella variabilis	19	7	2	1	29
		Chlorella sorokiniana	21	8	4	0	33
		Micractinium conductrix	19	8	3	1	31
		Caulerpa lentillifera	11	6	1	0	18
		Chromochloris zofingiensis	20	21	0	1	42
		Raphidocelis subcapitata	17	28	2	1	48
		Monoraphidium neglectum	20	17	1	0	38
		Chlamydomonas schloesseri	28	14	1	1	44
		Chlamydomonas eustigma	15	17	1	1	34
		Chlamydomonas incerta	36	13	0	1	50
		Dunaliella salina	10	10	1	0	21
		Haematococcus pluvialis	13	7	1	0	21
		Chlamydomonas reinhardtii	30	15	1	1	47
		Gonium pectorale	13	15	0	0	28
		Volvox reticuliferus	23	18	0	2	43
		Volvox africanus	23	15	1	1	40
		Volvox carteri	15	20	1	1	37
	Klebsormidiophyceae	Klebsormidium flaccidum	24	25	3	0	52
	Charophyceae	Chara braunii	14	12	2	1	29
	Zygnematophyceae	Mesotaenium endlicherianum	21	11	1	0	33
		Penium margaritaceum	44	22	0	0	66
	Marchantiophyta	Marchantia polymorpha	29	29	10	0	68
	Bryophyta	Physcomitrella patens	91	55	8	1	155
		Calohypnum plumiforme	51	32	5	0	88
		Fontinalis antipyretica	43	29	3	1	76
		Pleurozium schreberi	31	30	1	0	62
	Anthocerotales	Anthoceros angustus	24	14	2	0	40
		Anthoceros agrestis	29	16	5	0	50
		Anthoceros punctatus	26	13	2	0	41
	Lycopodiophyta	Selaginella moellendorffii	117	55	2	2	176
	Gymnospermae	Abies alba	55	30	1	1	87
		Gnetum montanum	32	10	3	0	45
		Sequoiadendron giganteum	95	232	6	1	334
Flowering Plants	basal Angiosperms	Amborella trichopoda	66	62	3	0	131
		Euryale ferox	194	208	9	2	413
		Nymphaea colorata	83	100	6	0	189
		Nymphaea thermarum	83	102	5	0	190
	Magnoliidae	Piper nigrum	4	76	5	1	86
		Liriodendron chinense	85	107	5	0	197
		Magnolia biondii	73	109	7	0	189
		Chimonanthus salicifolius	118	190	6	0	314
		Cinnamomum kanehirae	114	151	7	1	273
		Persea americana	106	102	3	1	212
	Monocotyledoneae	Zostera marina	61	50	4	0	115
		Zostera muelleri	130	48	5	0	183
		Wolffia australiana	30	32	2	0	64
		Lemna minor	82	88	7	0	177
		Spirodela polyrhiza	73	84	4	1	162
		Spirodela intermedia	75	101	6	1	183
		Trichopus zeylanicus	117	138	8	0	263
		Dioscorea rotundata	96	122	5	0	223
		Dioscorea dumetorum	114	146	3	2	265
		Asparagus officinalis	84	90	5	5	184
		Allium sativum	114	137	6	2	259
		Apostasia shenzhenica	72	83	5	0	160
		Vanilla planifolia	107	110	5	0	222
		Dendrobium catenatum	93	108	3	0	204
		Phalaenopsis equestris	91	121	3	0	215
		Phalaenopsis aphrodite	84	117	3	0	204
		Calamus simplicifolius	154	175	4	0	333
		Phoenix dactylifera	134	161	9	1	305
		Areca catechu	123	136	3	1	263
		Elaeis guineensis	114	149	9	3	275
		Zingiber officinale	273	541	14	2	830
		Ensete ventricosum	150	177	3	0	330
		Musa schizocarpa	152	276	6	1	435
		Musa itinerans	152	248	7	1	408
		Musa acuminata	157	300	8	1	466
		Musa balbisiana	172	233	6	1	412
		Ananas comosus	81	117	6	0	204
		Kobresia littledalei	73	91	5	0	169
		Cleistogenes songorica	189	242	8	1	440
		Oropetium thomaeum	79	112	4	2	197
		Eleusine coracana	171	248	5	0	424
		Eleusine indica	88	123	2	1	214
		Zoysia matrella	174	314	2	0	490
		Zoysia pacifica	117	201	2	0	320
		Zoysia japonica	98	182	3	0	283
		Eragrostis tef	52	54	4	0	110
		Eragrostis curvula	161	126	6	2	295
		Eragrostis nindensis	33	36	4	3	76
		Zea mays	152	170	8	1	331
		Coix lacryma-jobi	99	114	3	1	217
		Sorghum bicolor	118	134	3	1	256
		Miscanthus lutarioriparius	211	293	11	1	516
		Miscanthus sinensis	193	261	8	1	463
		Saccharum spp.	65	75	3	0	143
		Saccharum spontaneum	104	114	8	5	231
		Panicum miliaceum	171	204	8	0	383
		Dichanthelium oligosanthes	81	102	6	1	190
		Digitaria exilis	190	234	7	4	435
		Panicum hallii	102	134	7	1	244
		Cenchrus purpureus	219	313	13	1	546
		Setaria viridis	109	136	5	1	251
		Alloteropsis semialata	90	121	5	1	217
		Echinochloa crus-galli	274	380	14	6	674
		Zizania palustris	154	179	5	0	338
		Leersia perrieri	93	93	6	0	192
		Oryza granulata	87	116	2	0	205
		Oryza brachyantha	100	127	5	0	232
		Oryza coarctata	110	135	7	0	252
		Oryza officinalis	126	71	0	0	197
		Oryza rhizomatis	131	64	2	0	197
		Oryza sativa	99	129	5	0	233
		Oryza glaberrima	91	110	4	0	205
		Bonia amplexicaulis	164	290	4	0	458
		Guadua angustifolia	147	176	2	0	325
		Olyra latifolia	85	132	3	0	220
		Raddia guianensis	69	80	4	0	153
		Raddia distichophylla	69	116	4	0	189
		Brachypodium hybridum	174	250	13	0	437
		Brachypodium stacei	96	126	6	0	228
		Brachypodium distachyon	93	123	8	0	224
		Puccinellia tenuiflora	135	152	9	1	297
		Avena eriantha	98	131	5	0	234
		Avena atlantica	94	128	4	0	226
		Secale cereale	115	151	5	0	271
		Hordeum vulgare	89	127	4	1	221
		Aegilops tauschii	120	136	5	1	262
		Triticum urartu	113	127	5	1	246
		Triticum aestivum	312	429	16	3	760
		Triticum turgidum	199	248	9	1	457
	Early-diverging eudicotyledons	Eschscholzia californica	109	129	5	1	244
		Macleaya cordata	77	90	4	1	172
		Papaver somniferum	135	181	7	2	325
		Kingdonia uniflora	91	101	9	0	201
		Coptis chinensis	76	86	3	1	166
		Aquilegia coerulea	72	96	4	1	173
		Thalictrum thalictroides	76	64	3	2	145
		Nelumbo nucifera	101	111	5	1	218
		Macadamia integrifolia	102	124	6	2	234
		Tetracentron sinense	162	65	5	1	233
		Trochodendron aralioides	140	190	6	3	339
	Santalales	Malania oleifera	71	87	7	2	167
	Caryophyllales	Fagopyrum tataricum	108	169	7	4	288
		Fagopyrum esculentum	120	160	10	0	290
		Aldrovanda vesiculosa	93	153	5	1	252
		Dionaea muscipula	58	87	5	1	151
		Drosera spatulata	62	103	6	1	172
		Simmondsia chinensis	75	114	5	1	195
		Phytolacca americana	99	103	4	2	208
		Selenicereus undatus	92	129	4	1	226
		Dianthus caryophyllus	97	82	6	2	187
		Amaranthus palmeri	91	53	3	0	147
		Amaranthus tuberculatus	37	11	0	0	48
		Amaranthus hybridus	89	40	3	0	132
		Amaranthus hypochondriacus	113	36	3	0	152
		Suaeda aralocaspica	63	68	7	0	138
		Beta patula	62	65	4	2	133
		Beta vulgaris	63	70	4	1	138
		Spinacia oleracea	58	72	3	1	134
		Atriplex hortensis	66	69	3	0	138
		Chenopodium pallidicaule	68	71	2	1	142
		Chenopodium quinoa	131	114	4	1	250
	Asterids	Hydrangea macrophylla	105	126	5	0	236
		Davidia involucrata	147	218	8	0	373
		Camptotheca acuminata	127	186	8	0	321
		Nyssa sinensis	145	196	6	1	348
		Nyssa yunnanensis	150	161	6	0	317
		Diospyros oleifera	97	127	6	1	231
		Diospyros lotus	127	197	10	0	334
		Aegiceras corniculatum	112	141	8	0	261
		Primula vulgaris	97	105	7	0	209
		Primula veris	78	80	6	1	165
		Camellia sinensis	107	184	7	1	299
		Roridula gorgonias	122	67	6	0	195
		Actinidia eriantha	169	186	6	0	361
		Clethra arborea	136	61	5	0	202
		Vaccinium myrtillus	103	136	7	0	246
		Vaccinium corymbosum	291	505	23	3	822
		Vaccinium macrocarpon	86	109	6	1	202
		Vaccinium microcarpum	117	100	6	0	223
		Rhododendron delavayi	98	115	5	0	218
		Rhododendron williamsianum	94	51	1	2	148
		Rhododendron griersonianum	106	48	4	0	158
		Rhododendron simsii	88	132	6	0	226
		Lonicera japonica	83	145	0	0	228
		Panax ginseng	198	224	9	2	433
		Daucus carota	109	159	9	0	277
		Apium graveolens	130	100	7	0	237
		Coriandrum sativum	145	171	6	0	322
		Carthamus tinctorius	96	144	5	1	246
		Cynara cardunculus	112	56	5	1	174
		Lactuca sativa	103	159	5	0	267
		Taraxacum kok-saghyz	110	136	6	0	252
		Helianthus annuus	106	171	7	1	285
		Stevia rebaudiana	121	198	8	0	327
		Mikania micrantha	125	159	7	0	291
		Artemisia annua	144	222	11	7	384
		Chrysanthemum seticuspe	123	226	17	5	371
		Chrysanthemum nankingense	114	185	10	1	310
		Fraxinus excelsior	184	227	11	4	426
		Olea europaea	190	294	11	1	496
		Boea hygrometrica	84	104	3	0	191
		Buddleja alternifolia	111	133	6	0	250
		Antirrhinum majus	121	170	7	0	298
		Jacaranda mimosifolia	124	159	8	0	291
		Handroanthus impetiginosus	116	157	5	0	278
		Strobilanthes cusia	129	171	10	0	310
		Genlisea aurea	65	61	3	0	129
		Utricularia gibba	102	88	5	0	195
		Utricularia reniformis	150	221	9	2	382
		Striga asiatica	117	112	8	0	237
		Phtheirospermum japonicum	100	119	5	0	224
		Erythranthe luteus	196	194	16	4	410
		Erythranthe guttatus	106	128	4	0	238
		Callicarpa americana	122	153	6	0	281
		Tectona grandis	129	188	4	0	321
		Pogostemon cablin	351	380	22	4	757
		Scutellaria barbata	99	123	4	0	226
		Scutellaria baicalensis	111	115	4	0	230
		Ocimum sanctum	161	86	4	0	251
		Mentha longifolia	70	88	6	0	164
		Salvia miltiorrhiza	117	145	7	0	269
		Salvia splendens	211	114	17	2	344
		Catharanthus roseus	67	40	3	0	110
		Calotropis gigantea	79	75	2	0	156
		Asclepias syriaca	48	28	4	0	80
		Ophiorrhiza pumila	67	96	3	0	166
		Chiococca alba	110	143	6	4	263
		Mitragyna speciosa	176	285	13	1	475
		Gardenia jasminoides	110	45	3	0	158
		Coffea arabica	135	182	6	0	323
		Coffea canephora	82	104	4	0	190
		Cuscuta australis	66	63	3	0	132
		Cuscuta campestris	120	80	5	0	205
		Ipomoea triloba	139	162	5	1	307
		Ipomoea nil	118	157	5	1	281
		Nicotiana sylvestris	117	147	5	0	269
		Nicotiana tabacum	212	283	9	0	504
		Nicotiana tomentosiformis	117	156	5	0	278
		Datura stramonium	14	3	0	0	17
		Capsicum baccatum	108	120	5	0	233
		Capsicum annuum	95	121	4	0	220
		Capsicum chinense	116	124	5	0	245
		Solanum commersonii	122	139	8	3	272
		Solanum phureja	134	160	5	0	299
		Solanum aethiopicum	89	122	4	0	215
		Solanum tuberosum	134	160	5	0	299
		Solanum chacoense	105	150	5	2	262
		Solanum chilense	99	124	4	0	227
		Solanum pennellii	117	131	4	0	252
		Solanum lycopersicum	113	142	5	0	260
		Solanum pimpinellifolium	94	102	5	0	201
	Saxifragales	Paeonia suffruticosa	63	57	3	3	126
		Kalanchoe fedtschenkoi	121	159	7	0	287
		Rhodiola crenulata	99	124	6	1	230
	Vitales	Vitis amurensis	119	173	11	1	304
		Vitis vinifera	99	144	9	1	253
		Vitis riparia	136	91	9	0	236
		Vitis rotundifolia	188	294	15	1	498
	Malvids	Punica granatum	94	150	7	0	251
		Corymbia citriodora	105	179	5	1	290
		Eucalyptus grandis	94	166	4	0	264
		Sclerocarya birrea	86	67	5	2	160
		Pistacia vera	91	170	4	1	266
		Xanthoceras sorbifolium	114	140	4	1	259
		Dimocarpus longan	98	133	3	1	235
		Acer yangbiense	98	104	3	3	208
		Acer truncatum	95	117	4	1	217
		Toona sinensis	168	58	5	2	233
		Atalantia buxifolia	88	112	3	0	203
		Citrus unshiu	122	112	4	1	239
		Citrus ichangensis	101	121	2	0	224
		Citrus clementina	162	119	3	0	284
		Poncirus trifoliata	93	111	2	0	206
		Citrus sinensis	93	108	4	0	205
		Citrus grandis	93	108	3	0	204
		Citrus medica	104	114	3	2	223
		Theobroma cacao	88	128	4	0	220
		Bombax ceiba	186	307	9	2	504
		Durio zibethinus	179	272	8	0	459
		Corchorus capsularis	68	61	4	0	133
		Corchorus olitorius	78	35	4	0	117
		Hibiscus syriacus	339	546	16	0	901
		Hibiscus cannabinus	31	30	1	3	65
		Gossypioides kirkii	132	46	5	0	183
		Gossypium australe	111	163	7	0	281
		Gossypium turneri	166	62	8	0	236
		Gossypium raimondii	137	198	5	1	341
		Gossypium longicalyx	135	205	9	0	349
		Gossypium herbaceum	141	219	8	0	368
		Gossypium arboreum	141	222	8	0	371
		Gossypium barbadense	251	452	16	0	719
		Gossypium tomentosum	257	364	17	0	638
		Gossypium mustelinum	249	462	15	0	726
		Gossypium hirsutum	254	446	16	0	716
		Gossypium darwinii	248	448	16	0	712
		Moringa oleifera	82	81	4	0	167
		Carica papaya	84	100	4	0	188
		Tarenaya hassleriana	133	183	7	3	326
		Microthlaspi erraticum	114	149	7	0	270
		Eutrema salsugineum	103	133	5	1	242
		Raphanus raphanistrum	92	97	6	3	198
		Brassica rapa	175	251	11	2	439
		Brassica juncea	287	497	24	15	823
		Megacarpaea delavayi	123	122	8	1	254
		Cardamine hirsuta	106	137	5	1	249
		Arabidopsis thaliana	103	141	6	1	251
		Camelina sativa	299	414	19	4	736
		Capsella grandiflora	106	146	6	2	260
		Capsella rubella	110	148	6	2	266
		Lobularia maritima	109	152	5	0	266
		Megadenia pygmaea	111	139	5	0	255
		Raphanus sativus	166	233	7	1	407
		Brassica oleracea	169	264	12	1	446
		Brassica napus	335	478	28	3	844
		Sinapis alba	195	295	11	2	503
		Brassica carinata	313	435	19	2	769
		Brassica nigra	175	264	11	1	451
	Fabids	Tripterygium wilfordii	148	122	4	0	274
		Averrhoa carambola	97	112	4	0	213
		Cephalotus follicularis	78	96	3	0	177
		Kandelia obovata	100	94	4	0	198
		Mercurialis annua	112	72	11	5	200
		Hevea brasiliensis	174	183	8	0	365
		Vernicia fordii	86	124	4	1	215
		Passiflora organensis	115	242	12	32	401
		Passiflora edulis	111	136	6	2	255
		Salix brachista	124	185	7	2	318
		Salix suchowensis	155	232	6	1	394
		Populus glandulosa x alba	201	338	9	12	560
		Populus pruinosa	136	195	6	2	339
		Populus euphratica	145	219	7	0	371
		Populus trichocarpa	133	208	7	1	349
		Populus tremula	136	204	5	0	345
		Populus alba	148	210	7	0	365
		Faidherbia albida	121	140	9	2	272
		Senna tora	134	135	8	1	278
		Mimosa pudica	107	146	10	5	268
		Lupinus albus	141	207	7	0	355
		Ammopiptanthus nanus	100	160	7	0	267
		Dalbergia odorifera	107	143	7	5	262
		Aeschynomene evenia	119	128	5	0	252
		Arachis ipaensis	82	129	5	0	216
		Arachis monticola	176	224	6	2	408
		Arachis hypogaea	220	245	14	2	481
		Lotus japonicus	91	140	7	0	238
		Pisum sativum	109	139	6	0	254
		Trifolium subterranum	117	87	3	0	207
		Trifolium pratense	145	132	8	2	287
		Medicago ruthenica	130	156	6	1	293
		Medicago sativa	141	168	10	1	320
		Medicago truncatula	132	177	6	0	315
		Medicago polymorpha	140	149	8	0	297
		Spatholobus suberectus	121	177	8	0	306
		Cajanus cajan	125	179	5	0	309
		Amphicarpaea edgeworthii	132	155	4	0	291
		Glycine max	217	323	8	0	548
		Glycine soja	218	305	8	0	531
		Vigna subterranea	107	157	5	5	274
		Vigna angularis	128	143	5	1	277
		Vigna unguiculata	119	165	5	1	290
		Lablab purpureus	102	132	6	4	244
		Phaseolus lunatus	117	160	2	1	280
		Phaseolus vulgaris	121	170	3	0	294
		Siraitia grosvenorii	97	119	2	0	218
		Momordica charantia	85	105	3	0	193
		Benincasa hispida	84	117	3	1	205
		Cucumis hystrix	89	107	3	1	200
		Cucurbita argyrosperma	150	197	6	1	354
		Cucurbita moschata	149	193	7	1	350
		Cucurbita pepo	163	201	7	1	372
		Cucurbita maxima	150	191	6	1	348
		Fagus sylvatica	113	139	7	4	263
		Castanea mollissima	137	74	8	0	219
		Quercus suber	131	134	8	1	274
		Quercus robur	58	150	6	1	215
		Quercus lobata	117	169	9	1	296
		Morella rubra	95	131	3	1	230
		Juglans sigillata	128	191	8	0	327
		Juglans regia	130	208	8	0	346
		Carya cathayensis	147	199	6	0	352
		Carya illinoinensis	140	221	7	0	368
		Casuarina equisetifolia	91	118	4	1	214
		Betula pendula	92	102	6	1	201
		Betula platyphylla	103	120	5	1	229
		Carpinus fangiana	92	105	3	0	200
		Corylus heterophylla	99	117	6	0	222
		Corylus mandshurica	105	124	5	0	234
		Ziziphus jujuba	95	125	8	0	228
		Trema orientalis	83	121	4	1	209
		Cannabis sativa	81	109	5	2	197
		Humulus lupulus	115	108	8	2	233
		Boehmeria nivea	84	100	10	2	196
		Ficus microcarpa	97	141	7	2	247
		Ficus erecta	173	212	7	0	392
		Artocarpus camansi	139	113	3	3	258
		Morus notabilis	81	112	4	0	197
		Artocarpus altilis	156	171	7	1	335
		Artocarpus heterophyllus	136	157	11	2	306
		Rubus chingii	91	116	4	8	219
		Rubus occidentalis	86	113	5	4	208
		Rosa rugosa	85	140	4	0	229
		Rosa multiflora	117	157	5	1	280
		Rosa chinensis	80	134	4	0	218
		Potentilla micrantha	74	117	3	0	194
		Fragaria viridis	87	107	4	0	198
		Fragaria nubicola	95	97	2	2	196
		Fragaria nilgerrensis	80	117	3	5	205
		Fragaria iinumae	86	102	4	2	194
		Fragaria vesca	82	119	5	0	206
		Malus sylvestris	267	428	14	3	712
		Malus sieversii	280	404	15	5	704
		Malus baccata	147	183	7	0	337
		Malus x domestica	257	410	13	1	681
		Eriobotrya japonica	126	183	5	0	314
		Pyrus communis	108	142	5	0	255
		Pyrus ussuriensis x communis	133	191	7	0	331
		Pyrus betulifolia	152	217	5	0	374
		Prunus yedoensis	117	147	1	0	265
		Prunus armeniaca	88	118	3	1	210
		Prunus sibirica	81	129	5	1	216
		Prunus dulcis	90	115	4	0	209
		Prunus persica	119	41	3	0	163
		Prunus domestica	399	535	18	1	953
		Prunus salicina	94	133	5	0	232
		Prunus mandshurica	81	120	4	0	205
		Prunus mume	87	127	4	0	218

## Sheet: Table S3
Table S3 Statistics of MYB gene numbers in flowering and non-flowering plants. MYB gene number of each species in different subfamily was used for calculation of standard deviation, average, and coefficient of variation.
		1R-MYB	2R-MYB	3R-MYB	4R-MYB	Total
Non-flowering Plants	standard deviation	20.9216	32.1849	1.99372	0.70014	49.9354
	average	52.8315	89.3007	3.73816	2.23427	141.794
	coefficient of variation	0.749299	1.59983	0.924359	1.23128	0.983664
Flowering Plants	standard deviation	27.9216	20.1176	2.15686	0.568627	50.7647
	average	122.619	156.606	6.3057	1.01554	286.547
	coefficient of variation	0.430859	0.570225	0.592822	2.20007	0.494836

## Sheet: Table S4
Table S4 Statistics of MYB gene numbers in the defined 22 categories. MYB gene number of each species in different subfamily was used for calculation of standard deviation, average, and coefficient of variation.
Class name	Count	1R-MYB			2R-MYB
		standard deviation	average	coefficient of variation	standard deviation	average	coefficient of variation
Rhodophyta	7	5.8554	23.5714	0.248411	7.221	10.8571	0.665092
Prasinodermophyta	1	NA	18	NA	NA	9	NA
Chlorophyta	27	5.77079	19.0741	0.302546	5.56034	12.0741	0.460519
Klebsormidiophyceae	1	NA	24	NA	NA	25	NA
Charophyceae	1	NA	14	NA	NA	12	NA
Zygnematophyceae	2	16.2635	32.5	0.500414	7.77817	16.5	0.471405
Marchantiophyta	1	NA	29	NA	NA	29	NA
Bryophyta	4	26	54	0.481481	12.3962	36.5	0.339623
Anthocerotales	3	2.51661	26.3333	0.0955675	1.52753	14.3333	0.106572
Lycopodiophyta	1	NA	117	NA	NA	55	NA
Gymnospermae	3	31.88	60.6667	0.525494	122.806	90.6667	1.35448
basal Angiosperms	4	58.8812	106.5	0.552875	62.7588	118	0.531854
Magnoliidae	6	42.566	83.3333	0.510792	40.9231	122.5	0.334066
Monocotyledoneae	79	52.2737	122.291	0.427453	89.4906	158.835	0.563417
Early-diverging eudicotyledons	11	30.246	103.727	0.291591	41.6254	112.455	0.370153
Santalales	1	NA	71	NA	NA	87	NA
Caryophyllales	20	24.651	82.25	0.299708	42.1819	88.45	0.476901
Asterids	90	45.3493	121	0.374788	72.0926	145.111	0.496809
Saxifragales	3	29.2803	94.3333	0.310391	51.8298	113.333	0.457322
Vitales	4	38.127	135.5	0.28138	85.9864	175.5	0.489951
Malvids	59	71.8514	145.424	0.494083	132.954	198.542	0.669649
Fabids	109	47.9989	124.697	0.384924	74.47	163.174	0.456383

## Sheet: Table S5
Table S5 The number of MYB gene pairs in the 437 species.
Class	Categories	Species name	Number of gene pair
Non-flowering Plants	Rhodophyta	Cyanidioschyzon merolae	61
		Galdieria phlegrea	29
		Galdieria sulphuraria	94
		Porphyridium purpureum	229
		Porphyra umbilicalis	25
		Chondrus crispus	43
		Gracilariopsis chorda	55
	Prasinodermophyta	Prasinoderma coloniale	31
	Chlorophyta	Chloropicon primus	23
		Tetrabaena socialis	50
		Micromonas pusilla	26
		Micromonas commoda	44
		Ostreococcus tauri	46
		Bathycoccus prasinos	39
		Asterochloris glomerata	53
		Coccomyxa subellipsoidea	24
		Ulva mutabilis	11
		Auxenochlorella protothecoides	12
		Chlorella variabilis	27
		Chlorella sorokiniana	25
		Micractinium conductrix	21
		Caulerpa lentillifera	8
		Chromochloris zofingiensis	179
		Raphidocelis subcapitata	239
		Monoraphidium neglectum	180
		Chlamydomonas schloesseri	140
		Chlamydomonas eustigma	29
		Chlamydomonas incerta	184
		Dunaliella salina	30
		Haematococcus pluvialis	39
		Chlamydomonas reinhardtii	104
		Gonium pectorale	37
		Volvox reticuliferus	120
		Volvox africanus	100
		Volvox carteri	141
	Klebsormidiophyceae	Klebsormidium flaccidum	237
	Charophyceae	Chara braunii	37
	Zygnematophyceae	Mesotaenium endlicherianum	14
		Penium margaritaceum	161
	Marchantiophyta	Marchantia polymorpha	231
	Bryophyta	Physcomitrella patens	307
		Calohypnum plumiforme	75
		Fontinalis antipyretica	113
		Pleurozium schreberi	66
	Anthocerotales	Anthoceros angustus	39
		Anthoceros agrestis	47
		Anthoceros punctatus	17
	Lycopodiophyta	Selaginella moellendorffii	862
	Gymnospermae	Abies alba	144
		Gnetum montanum	25
		Sequoiadendron giganteum	9619
Flowering Plants	basal Angiosperms	Amborella trichopoda	622
		Euryale ferox	1821
		Nymphaea colorata	974
		Nymphaea thermarum	1085
	Magnoliidae	Piper nigrum	3477
		Liriodendron chinense	1332
		Magnolia biondii	463
		Chimonanthus salicifolius	2651
		Cinnamomum kanehirae	1220
		Persea americana	2097
	Monocotyledoneae	Zostera marina	330
		Zostera muelleri	1079
		Wolffia australiana	100
		Lemna minor	576
		Spirodela polyrhiza	662
		Spirodela intermedia	577
		Trichopus zeylanicus	3214
		Dioscorea rotundata	1639
		Dioscorea dumetorum	1988
		Asparagus officinalis	1524
		Allium sativum	960
		Apostasia shenzhenica	554
		Vanilla planifolia	1139
		Dendrobium catenatum	691
		Phalaenopsis equestris	857
		Phalaenopsis aphrodite	628
		Calamus simplicifolius	4232
		Phoenix dactylifera	4782
		Areca catechu	1175
		Elaeis guineensis	3012
		Zingiber officinale	14973
		Ensete ventricosum	2205
		Musa schizocarpa	6226
		Musa itinerans	6671
		Musa acuminata	5363
		Musa balbisiana	5059
		Ananas comosus	2095
		Kobresia littledalei	748
		Cleistogenes songorica	5214
		Oropetium thomaeum	1011
		Eleusine coracana	5333
		Eleusine indica	2144
		Zoysia matrella	3797
		Zoysia pacifica	3409
		Zoysia japonica	1503
		Eragrostis tef	798
		Eragrostis curvula	3921
		Eragrostis nindensis	131
		Zea mays	3309
		Coix lacryma-jobi	1356
		Sorghum bicolor	1636
		Miscanthus lutarioriparius	10730
		Miscanthus sinensis	5900
		Saccharum spp.	543
		Saccharum spontaneum	1537
		Panicum miliaceum	1824
		Dichanthelium oligosanthes	1127
		Digitaria exilis	2305
		Panicum hallii	994
		Cenchrus purpureus	4112
		Setaria viridis	1713
		Alloteropsis semialata	452
		Echinochloa crus-galli	4161
		Zizania palustris	2918
		Leersia perrieri	1277
		Oryza granulata	604
		Oryza brachyantha	711
		Oryza coarctata	3179
		Oryza officinalis	888
		Oryza rhizomatis	547
		Oryza sativa	1936
		Oryza glaberrima	550
		Bonia amplexicaulis	9689
		Guadua angustifolia	1826
		Olyra latifolia	1540
		Raddia guianensis	374
		Raddia distichophylla	634
		Brachypodium hybridum	7056
		Brachypodium stacei	1555
		Brachypodium distachyon	1375
		Puccinellia tenuiflora	3085
		Avena eriantha	2231
		Avena atlantica	1384
		Secale cereale	2115
		Hordeum vulgare	1262
		Aegilops tauschii	1905
		Triticum urartu	1971
		Triticum aestivum	8050
		Triticum turgidum	6677
	Early-diverging eudicotyledons	Eschscholzia californica	1503
		Macleaya cordata	746
		Papaver somniferum	2627
		Kingdonia uniflora	1374
		Coptis chinensis	415
		Aquilegia coerulea	1851
		Thalictrum thalictroides	431
		Nelumbo nucifera	667
		Macadamia integrifolia	641
		Tetracentron sinense	1283
		Trochodendron aralioides	2075
	Santalales	Malania oleifera	1257
	Caryophyllales	Fagopyrum tataricum	2406
		Fagopyrum esculentum	4579
		Aldrovanda vesiculosa	2408
		Dionaea muscipula	686
		Drosera spatulata	1189
		Simmondsia chinensis	1592
		Phytolacca americana	1494
		Selenicereus undatus	1376
		Dianthus caryophyllus	1037
		Amaranthus palmeri	406
		Amaranthus tuberculatus	73
		Amaranthus hybridus	177
		Amaranthus hypochondriacus	474
		Suaeda aralocaspica	626
		Beta patula	473
		Beta vulgaris	553
		Spinacia oleracea	475
		Atriplex hortensis	502
		Chenopodium pallidicaule	444
		Chenopodium quinoa	1756
	Asterids	Hydrangea macrophylla	2408
		Davidia involucrata	5583
		Camptotheca acuminata	4350
		Nyssa sinensis	4342
		Nyssa yunnanensis	2649
		Diospyros oleifera	1691
		Diospyros lotus	3575
		Aegiceras corniculatum	1238
		Primula vulgaris	869
		Primula veris	381
		Camellia sinensis	3066
		Roridula gorgonias	487
		Actinidia eriantha	5772
		Clethra arborea	844
		Vaccinium myrtillus	2001
		Vaccinium corymbosum	18342
		Vaccinium macrocarpon	1068
		Vaccinium microcarpum	694
		Rhododendron delavayi	1434
		Rhododendron williamsianum	270
		Rhododendron griersonianum	320
		Rhododendron simsii	1750
		Lonicera japonica	3426
		Panax ginseng	2753
		Daucus carota	2195
		Apium graveolens	493
		Coriandrum sativum	2634
		Carthamus tinctorius	1959
		Cynara cardunculus	362
		Lactuca sativa	3441
		Taraxacum kok-saghyz	1423
		Helianthus annuus	862
		Stevia rebaudiana	1578
		Mikania micrantha	2680
		Artemisia annua	4108
		Chrysanthemum seticuspe	7439
		Chrysanthemum nankingense	1111
		Fraxinus excelsior	2931
		Olea europaea	8116
		Boea hygrometrica	614
		Buddleja alternifolia	2431
		Antirrhinum majus	2285
		Jacaranda mimosifolia	3915
		Handroanthus impetiginosus	2742
		Strobilanthes cusia	3158
		Genlisea aurea	220
		Utricularia gibba	1001
		Utricularia reniformis	4153
		Striga asiatica	882
		Phtheirospermum japonicum	2006
		Erythranthe luteus	1496
		Erythranthe guttatus	923
		Callicarpa americana	1372
		Tectona grandis	1064
		Pogostemon cablin	13931
		Scutellaria barbata	1418
		Scutellaria baicalensis	1754
		Ocimum sanctum	949
		Mentha longifolia	686
		Salvia miltiorrhiza	1161
		Salvia splendens	3732
		Catharanthus roseus	226
		Calotropis gigantea	345
		Asclepias syriaca	67
		Ophiorrhiza pumila	1402
		Chiococca alba	3306
		Mitragyna speciosa	7644
		Gardenia jasminoides	800
		Coffea arabica	1153
		Coffea canephora	1460
		Cuscuta australis	335
		Cuscuta campestris	832
		Ipomoea triloba	879
		Ipomoea nil	2375
		Nicotiana sylvestris	2036
		Nicotiana tabacum	9348
		Nicotiana tomentosiformis	1220
		Datura stramonium	18
		Capsicum baccatum	655
		Capsicum annuum	735
		Capsicum chinense	553
		Solanum commersonii	791
		Solanum phureja	914
		Solanum aethiopicum	1437
		Solanum tuberosum	2694
		Solanum chacoense	2022
		Solanum chilense	546
		Solanum pennellii	1632
		Solanum lycopersicum	1887
		Solanum pimpinellifolium	956
	Saxifragales	Paeonia suffruticosa	394
		Kalanchoe fedtschenkoi	941
		Rhodiola crenulata	1713
	Vitales	Vitis amurensis	914
		Vitis vinifera	1412
		Vitis riparia	1678
		Vitis rotundifolia	2442
	Malvids	Punica granatum	848
		Corymbia citriodora	1645
		Eucalyptus grandis	1848
		Sclerocarya birrea	788
		Pistacia vera	2490
		Xanthoceras sorbifolium	2186
		Dimocarpus longan	658
		Acer yangbiense	420
		Acer truncatum	1544
		Toona sinensis	1151
		Atalantia buxifolia	1271
		Citrus unshiu	1441
		Citrus ichangensis	1511
		Citrus clementina	1178
		Poncirus trifoliata	1928
		Citrus sinensis	1794
		Citrus grandis	1155
		Citrus medica	1428
		Theobroma cacao	2306
		Bombax ceiba	12784
		Durio zibethinus	3029
		Corchorus capsularis	765
		Corchorus olitorius	169
		Hibiscus syriacus	12931
		Hibiscus cannabinus	72
		Gossypioides kirkii	951
		Gossypium australe	1967
		Gossypium turneri	1692
		Gossypium raimondii	3419
		Gossypium longicalyx	6830
		Gossypium herbaceum	1684
		Gossypium arboreum	3976
		Gossypium barbadense	18739
		Gossypium tomentosum	7585
		Gossypium mustelinum	17060
		Gossypium hirsutum	15454
		Gossypium darwinii	16798
		Moringa oleifera	705
		Carica papaya	1019
		Tarenaya hassleriana	1879
		Microthlaspi erraticum	960
		Eutrema salsugineum	1485
		Raphanus raphanistrum	1151
		Brassica rapa	2509
		Brassica juncea	17260
		Megacarpaea delavayi	1347
		Cardamine hirsuta	1876
		Arabidopsis thaliana	2742
		Camelina sativa	18412
		Capsella grandiflora	2178
		Capsella rubella	1592
		Lobularia maritima	1973
		Megadenia pygmaea	968
		Raphanus sativus	4838
		Brassica oleracea	5393
		Brassica napus	17937
		Sinapis alba	8351
		Brassica carinata	5182
		Brassica nigra	1931
	Fabids	Tripterygium wilfordii	2187
		Averrhoa carambola	1660
		Cephalotus follicularis	861
		Kandelia obovata	846
		Mercurialis annua	500
		Hevea brasiliensis	1443
		Vernicia fordii	2453
		Passiflora organensis	3186
		Passiflora edulis	749
		Salix brachista	4061
		Salix suchowensis	3132
		Populus glandulosa x alba	18426
		Populus pruinosa	2117
		Populus euphratica	8103
		Populus trichocarpa	1801
		Populus tremula	6509
		Populus alba	7731
		Faidherbia albida	1696
		Senna tora	2687
		Mimosa pudica	1558
		Lupinus albus	3676
		Ammopiptanthus nanus	2445
		Dalbergia odorifera	824
		Aeschynomene evenia	2147
		Arachis ipaensis	2332
		Arachis monticola	1675
		Arachis hypogaea	9762
		Lotus japonicus	1976
		Pisum sativum	1601
		Trifolium subterranum	1600
		Trifolium pratense	1884
		Medicago ruthenica	2293
		Medicago sativa	3505
		Medicago truncatula	3164
		Medicago polymorpha	2775
		Spatholobus suberectus	3340
		Cajanus cajan	3397
		Amphicarpaea edgeworthii	1024
		Glycine max	4442
		Glycine soja	7341
		Vigna subterranea	3399
		Vigna angularis	2639
		Vigna unguiculata	961
		Lablab purpureus	1705
		Phaseolus lunatus	2415
		Phaseolus vulgaris	3980
		Siraitia grosvenorii	1155
		Momordica charantia	1027
		Benincasa hispida	1842
		Cucumis hystrix	1916
		Cucurbita argyrosperma	4369
		Cucurbita moschata	1461
		Cucurbita pepo	1650
		Cucurbita maxima	3264
		Fagus sylvatica	2190
		Castanea mollissima	1742
		Quercus suber	2185
		Quercus robur	4004
		Quercus lobata	1564
		Morella rubra	2670
		Juglans sigillata	5832
		Juglans regia	3786
		Carya cathayensis	1475
		Carya illinoinensis	3302
		Casuarina equisetifolia	533
		Betula pendula	1762
		Betula platyphylla	1948
		Carpinus fangiana	461
		Corylus heterophylla	1553
		Corylus mandshurica	1489
		Ziziphus jujuba	975
		Trema orientalis	1203
		Cannabis sativa	1222
		Humulus lupulus	1582
		Boehmeria nivea	1333
		Ficus microcarpa	808
		Ficus erecta	4665
		Artocarpus camansi	2797
		Morus notabilis	1161
		Artocarpus altilis	3484
		Artocarpus heterophyllus	5325
		Rubus chingii	2772
		Rubus occidentalis	727
		Rosa rugosa	1841
		Rosa multiflora	2285
		Rosa chinensis	965
		Potentilla micrantha	2047
		Fragaria viridis	390
		Fragaria nubicola	561
		Fragaria nilgerrensis	1488
		Fragaria iinumae	985
		Fragaria vesca	1401
		Malus sylvestris	26724
		Malus sieversii	6522
		Malus baccata	6225
		Malus x domestica	20900
		Eriobotrya japonica	4231
		Pyrus communis	1641
		Pyrus ussuriensis x communis	5751
		Pyrus betulifolia	2937
		Prunus yedoensis	3312
		Prunus armeniaca	3051
		Prunus sibirica	1509
		Prunus dulcis	1598
		Prunus persica	485
		Prunus domestica	17926
		Prunus salicina	1007
		Prunus mandshurica	1797
		Prunus mume	739

## Sheet: Table S6
Table S6 The number of MYB gene pairs with synonymous substitutions (Ks) < 3 and Ka/Ks (non-synonymous substitutions/synonymous substitutions) >1 in the 437 species.
Class	Categories	Species name	Number of gene pair with Ks < 3	Number of gene pair with Ka/Ks > 1
Non-flowering Plants	Rhodophyta	Cyanidioschyzon merolae	33	0
		Galdieria phlegrea	7	0
		Galdieria sulphuraria	4	0
		Porphyridium purpureum	44	0
		Porphyra umbilicalis	20	0
		Chondrus crispus	17	0
		Gracilariopsis chorda	29	0
	Prasinodermophyta	Prasinoderma coloniale	3	0
	Chlorophyta	Chloropicon primus	0	0
		Tetrabaena socialis	19	0
		Micromonas pusilla	5	0
		Micromonas commoda	8	0
		Ostreococcus tauri	5	0
		Bathycoccus prasinos	9	0
		Asterochloris glomerata	16	0
		Coccomyxa subellipsoidea	12	0
		Ulva mutabilis	7	0
		Auxenochlorella protothecoides	0	0
		Chlorella variabilis	7	0
		Chlorella sorokiniana	20	0
		Micractinium conductrix	12	0
		Caulerpa lentillifera	3	0
		Chromochloris zofingiensis	100	0
		Raphidocelis subcapitata	145	0
		Monoraphidium neglectum	62	0
		Chlamydomonas schloesseri	92	0
		Chlamydomonas eustigma	11	1
		Chlamydomonas incerta	122	0
		Dunaliella salina	4	0
		Haematococcus pluvialis	18	0
		Chlamydomonas reinhardtii	80	0
		Gonium pectorale	10	0
		Volvox reticuliferus	84	0
		Volvox africanus	68	0
		Volvox carteri	50	0
	Klebsormidiophyceae	Klebsormidium flaccidum	20	0
	Charophyceae	Chara braunii	16	0
	Zygnematophyceae	Mesotaenium endlicherianum	2	0
		Penium margaritaceum	115	0
	Marchantiophyta	Marchantia polymorpha	40	0
	Bryophyta	Physcomitrella patens	127	2
		Calohypnum plumiforme	17	0
		Fontinalis antipyretica	15	0
		Pleurozium schreberi	13	0
	Anthocerotales	Anthoceros angustus	4	0
		Anthoceros agrestis	16	7
		Anthoceros punctatus	1	0
	Lycopodiophyta	Selaginella moellendorffii	309	2
	Gymnospermae	Abies alba	31	1
		Gnetum montanum	6	1
		Sequoiadendron giganteum	697	3
Flowering Plants	basal Angiosperms	Amborella trichopoda	44	1
		Euryale ferox	528	3
		Nymphaea colorata	144	0
		Nymphaea thermarum	171	5
	Magnoliidae	Piper nigrum	462	4
		Liriodendron chinense	277	3
		Magnolia biondii	128	2
		Chimonanthus salicifolius	371	6
		Cinnamomum kanehirae	266	3
		Persea americana	268	1
	Monocotyledoneae	Zostera marina	35	0
		Zostera muelleri	188	1
		Wolffia australiana	17	0
		Lemna minor	60	0
		Spirodela polyrhiza	98	1
		Spirodela intermedia	48	0
		Trichopus zeylanicus	397	0
		Dioscorea rotundata	222	4
		Dioscorea dumetorum	333	8
		Asparagus officinalis	166	2
		Allium sativum	262	4
		Apostasia shenzhenica	57	0
		Vanilla planifolia	139	2
		Dendrobium catenatum	121	0
		Phalaenopsis equestris	133	15
		Phalaenopsis aphrodite	99	0
		Calamus simplicifolius	631	9
		Phoenix dactylifera	566	1
		Areca catechu	217	0
		Elaeis guineensis	413	0
		Zingiber officinale	1851	19
		Ensete ventricosum	513	0
		Musa schizocarpa	915	0
		Musa itinerans	807	0
		Musa acuminata	935	1
		Musa balbisiana	745	0
		Ananas comosus	176	1
		Kobresia littledalei	55	0
		Cleistogenes songorica	673	0
		Oropetium thomaeum	63	0
		Eleusine coracana	518	1
		Eleusine indica	146	0
		Zoysia matrella	630	5
		Zoysia pacifica	450	1
		Zoysia japonica	175	0
		Eragrostis tef	47	0
		Eragrostis curvula	500	4
		Eragrostis nindensis	29	2
		Zea mays	329	6
		Coix lacryma-jobi	145	0
		Sorghum bicolor	213	0
		Miscanthus lutarioriparius	954	8
		Miscanthus sinensis	807	13
		Saccharum spp.	66	0
		Saccharum spontaneum	167	2
		Panicum miliaceum	389	1
		Dichanthelium oligosanthes	93	0
		Digitaria exilis	489	8
		Panicum hallii	99	0
		Cenchrus purpureus	802	4
		Setaria viridis	135	1
		Alloteropsis semialata	91	1
		Echinochloa crus-galli	960	5
		Zizania palustris	273	3
		Leersia perrieri	117	0
		Oryza granulata	72	0
		Oryza brachyantha	82	0
		Oryza coarctata	258	3
		Oryza officinalis	66	0
		Oryza rhizomatis	75	0
		Oryza sativa	113	0
		Oryza glaberrima	88	1
		Bonia amplexicaulis	932	0
		Guadua angustifolia	538	0
		Olyra latifolia	84	1
		Raddia guianensis	57	0
		Raddia distichophylla	71	0
		Brachypodium hybridum	476	3
		Brachypodium stacei	96	1
		Brachypodium distachyon	86	1
		Puccinellia tenuiflora	199	7
		Avena eriantha	120	0
		Avena atlantica	112	1
		Secale cereale	233	0
		Hordeum vulgare	113	1
		Aegilops tauschii	184	0
		Triticum urartu	202	2
		Triticum aestivum	2034	14
		Triticum turgidum	734	9
	Early-diverging eudicotyledons	Eschscholzia californica	168	2
		Macleaya cordata	59	0
		Papaver somniferum	270	6
		Kingdonia uniflora	299	12
		Coptis chinensis	59	3
		Aquilegia coerulea	119	0
		Thalictrum thalictroides	55	0
		Nelumbo nucifera	199	3
		Macadamia integrifolia	161	21
		Tetracentron sinense	273	1
		Trochodendron aralioides	382	4
	Santalales	Malania oleifera	104	2
	Caryophyllales	Fagopyrum tataricum	241	0
		Fagopyrum esculentum	578	0
		Aldrovanda vesiculosa	323	0
		Dionaea muscipula	97	0
		Drosera spatulata	93	0
		Simmondsia chinensis	122	1
		Phytolacca americana	207	0
		Selenicereus undatus	154	2
		Dianthus caryophyllus	137	0
		Amaranthus palmeri	75	2
		Amaranthus tuberculatus	75	56
		Amaranthus hybridus	45	2
		Amaranthus hypochondriacus	61	0
		Suaeda aralocaspica	37	1
		Beta patula	20	0
		Beta vulgaris	15	0
		Spinacia oleracea	21	0
		Atriplex hortensis	28	0
		Chenopodium pallidicaule	42	1
		Chenopodium quinoa	244	2
	Asterids	Hydrangea macrophylla	926	711
		Davidia involucrata	640	0
		Camptotheca acuminata	436	0
		Nyssa sinensis	467	1
		Nyssa yunnanensis	410	1
		Diospyros oleifera	179	0
		Diospyros lotus	425	5
		Aegiceras corniculatum	149	4
		Primula vulgaris	81	2
		Primula veris	43	0
		Camellia sinensis	339	7
		Roridula gorgonias	99	1
		Actinidia eriantha	644	3
		Clethra arborea	266	1
		Vaccinium myrtillus	219	0
		Vaccinium corymbosum	2812	41
		Vaccinium macrocarpon	123	0
		Vaccinium microcarpum	155	3
		Rhododendron delavayi	191	1
		Rhododendron williamsianum	64	0
		Rhododendron griersonianum	59	0
		Rhododendron simsii	229	0
		Lonicera japonica	262	0
		Panax ginseng	615	17
		Daucus carota	232	3
		Apium graveolens	178	3
		Coriandrum sativum	359	5
		Carthamus tinctorius	181	0
		Cynara cardunculus	131	6
		Lactuca sativa	283	1
		Taraxacum kok-saghyz	180	2
		Helianthus annuus	242	3
		Stevia rebaudiana	296	4
		Mikania micrantha	276	0
		Artemisia annua	351	6
		Chrysanthemum seticuspe	797	7
		Chrysanthemum nankingense	285	8
		Fraxinus excelsior	561	1
		Olea europaea	953	15
		Boea hygrometrica	98	0
		Buddleja alternifolia	190	1
		Antirrhinum majus	270	1
		Jacaranda mimosifolia	285	2
		Handroanthus impetiginosus	437	2
		Strobilanthes cusia	288	0
		Genlisea aurea	44	0
		Utricularia gibba	139	0
		Utricularia reniformis	744	13
		Striga asiatica	119	0
		Phtheirospermum japonicum	486	1
		Erythranthe luteus	421	1
		Erythranthe guttatus	133	1
		Callicarpa americana	180	0
		Tectona grandis	282	3
		Pogostemon cablin	2254	48
		Scutellaria barbata	182	0
		Scutellaria baicalensis	191	2
		Ocimum sanctum	60	1
		Mentha longifolia	79	0
		Salvia miltiorrhiza	163	0
		Salvia splendens	632	3
		Catharanthus roseus	26	0
		Calotropis gigantea	14	0
		Asclepias syriaca	7	0
		Ophiorrhiza pumila	49	1
		Chiococca alba	227	2
		Mitragyna speciosa	935	10
		Gardenia jasminoides	109	3
		Coffea arabica	261	12
		Coffea canephora	120	0
		Cuscuta australis	24	0
		Cuscuta campestris	197	1
		Ipomoea triloba	278	1
		Ipomoea nil	254	4
		Nicotiana sylvestris	158	0
		Nicotiana tabacum	911	2
		Nicotiana tomentosiformis	196	0
		Datura stramonium	12	9
		Capsicum baccatum	103	3
		Capsicum annuum	92	0
		Capsicum chinense	121	0
		Solanum commersonii	149	0
		Solanum phureja	277	0
		Solanum aethiopicum	118	2
		Solanum tuberosum	260	0
		Solanum chacoense	192	3
		Solanum chilense	101	0
		Solanum pennellii	177	0
		Solanum lycopersicum	202	1
		Solanum pimpinellifolium	100	0
	Saxifragales	Paeonia suffruticosa	51	2
		Kalanchoe fedtschenkoi	166	2
		Rhodiola crenulata	160	1
	Vitales	Vitis amurensis	369	55
		Vitis vinifera	172	9
		Vitis riparia	187	1
		Vitis rotundifolia	302	31
	Malvids	Punica granatum	82	0
		Corymbia citriodora	221	0
		Eucalyptus grandis	222	0
		Sclerocarya birrea	63	0
		Pistacia vera	170	2
		Xanthoceras sorbifolium	203	7
		Dimocarpus longan	106	1
		Acer yangbiense	91	5
		Acer truncatum	123	1
		Toona sinensis	217	1
		Atalantia buxifolia	89	3
		Citrus unshiu	145	1
		Citrus ichangensis	107	5
		Citrus clementina	211	19
		Poncirus trifoliata	92	2
		Citrus sinensis	87	0
		Citrus grandis	110	4
		Citrus medica	128	4
		Theobroma cacao	122	0
		Bombax ceiba	1000	1
		Durio zibethinus	656	2
		Corchorus capsularis	39	0
		Corchorus olitorius	22	1
		Hibiscus syriacus	2982	3
		Hibiscus cannabinus	2	0
		Gossypioides kirkii	157	0
		Gossypium australe	215	0
		Gossypium turneri	334	2
		Gossypium raimondii	333	1
		Gossypium longicalyx	467	0
		Gossypium herbaceum	350	1
		Gossypium arboreum	409	0
		Gossypium barbadense	1779	10
		Gossypium tomentosum	1318	12
		Gossypium mustelinum	2487	16
		Gossypium hirsutum	1789	15
		Gossypium darwinii	1714	11
		Moringa oleifera	53	0
		Carica papaya	65	0
		Tarenaya hassleriana	297	0
		Microthlaspi erraticum	182	3
		Eutrema salsugineum	146	0
		Raphanus raphanistrum	328	88
		Brassica rapa	507	2
		Brassica juncea	2341	6
		Megacarpaea delavayi	223	1
		Cardamine hirsuta	175	1
		Arabidopsis thaliana	234	0
		Camelina sativa	2104	24
		Capsella grandiflora	234	0
		Capsella rubella	176	1
		Lobularia maritima	222	1
		Megadenia pygmaea	133	3
		Raphanus sativus	617	1
		Brassica oleracea	993	6
		Brassica napus	2456	17
		Sinapis alba	1053	8
		Brassica carinata	1738	5
		Brassica nigra	517	1
	Fabids	Tripterygium wilfordii	255	0
		Averrhoa carambola	94	1
		Cephalotus follicularis	77	5
		Kandelia obovata	127	1
		Mercurialis annua	224	177
		Hevea brasiliensis	371	2
		Vernicia fordii	112	1
		Passiflora organensis	635	19
		Passiflora edulis	135	1
		Salix brachista	397	4
		Salix suchowensis	510	9
		Populus glandulosa x alba	1380	11
		Populus pruinosa	316	0
		Populus euphratica	496	3
		Populus trichocarpa	338	1
		Populus tremula	367	2
		Populus alba	569	1
		Faidherbia albida	161	0
		Senna tora	198	1
		Mimosa pudica	200	1
		Lupinus albus	595	0
		Ammopiptanthus nanus	210	2
		Dalbergia odorifera	146	0
		Aeschynomene evenia	191	3
		Arachis ipaensis	145	1
		Arachis monticola	437	24
		Arachis hypogaea	894	12
		Lotus japonicus	241	0
		Pisum sativum	109	1
		Trifolium subterranum	296	0
		Trifolium pratense	197	1
		Medicago ruthenica	209	4
		Medicago sativa	371	4
		Medicago truncatula	416	1
		Medicago polymorpha	220	2
		Spatholobus suberectus	360	3
		Cajanus cajan	454	3
		Amphicarpaea edgeworthii	268	0
		Glycine max	835	1
		Glycine soja	866	4
		Vigna subterranea	233	0
		Vigna angularis	256	1
		Vigna unguiculata	210	0
		Lablab purpureus	144	0
		Phaseolus lunatus	257	0
		Phaseolus vulgaris	347	5
		Siraitia grosvenorii	108	3
		Momordica charantia	79	0
		Benincasa hispida	77	0
		Cucumis hystrix	106	0
		Cucurbita argyrosperma	399	0
		Cucurbita moschata	284	0
		Cucurbita pepo	322	1
		Cucurbita maxima	315	1
		Fagus sylvatica	220	14
		Castanea mollissima	219	6
		Quercus suber	215	4
		Quercus robur	272	5
		Quercus lobata	314	13
		Morella rubra	202	1
		Juglans sigillata	403	0
		Juglans regia	470	5
		Carya cathayensis	429	2
		Carya illinoinensis	503	4
		Casuarina equisetifolia	95	0
		Betula pendula	149	0
		Betula platyphylla	169	3
		Carpinus fangiana	89	0
		Corylus heterophylla	146	2
		Corylus mandshurica	155	1
		Ziziphus jujuba	92	3
		Trema orientalis	70	0
		Cannabis sativa	47	0
		Humulus lupulus	211	3
		Boehmeria nivea	83	1
		Ficus microcarpa	124	0
		Ficus erecta	559	12
		Artocarpus camansi	671	4
		Morus notabilis	76	1
		Artocarpus altilis	351	2
		Artocarpus heterophyllus	367	3
		Rubus chingii	133	6
		Rubus occidentalis	79	1
		Rosa rugosa	145	3
		Rosa multiflora	302	5
		Rosa chinensis	156	2
		Potentilla micrantha	109	0
		Fragaria viridis	60	0
		Fragaria nubicola	78	6
		Fragaria nilgerrensis	86	1
		Fragaria iinumae	57	0
		Fragaria vesca	79	1
		Malus sylvestris	1889	13
		Malus sieversii	1178	9
		Malus baccata	571	0
		Malus x domestica	1819	28
		Eriobotrya japonica	433	0
		Pyrus communis	170	1
		Pyrus ussuriensis x communis	367	3
		Pyrus betulifolia	395	0
		Prunus yedoensis	409	7
		Prunus armeniaca	184	1
		Prunus sibirica	151	2
		Prunus dulcis	108	1
		Prunus persica	77	0
		Prunus domestica	3531	160
		Prunus salicina	122	1
		Prunus mandshurica	104	1
		Prunus mume	124	6

## Sheet: Table S7
Table S7 The Ka (non-synonymous substitutions), Ks (synonymous substitutions), and Ka/Ks (non-synonymous substitutions/synonymous substitutions) values of MYB gene pairs in Chloropicon primus and Auxenochlorella protothecoides.
Species|Gene pairs	Ka	Ks	Ka/Ks		Species|Gene pairs	Ka	Ks	Ka/Ks
Chloropicon_primus|QDZ21884.1-QDZ22335.1	0.738737	4.05078	0.182369		Auxenochlorella_protothecoides|KFM26409.1-KFM26936.1	0.548891	3.50205	0.156734
Chloropicon_primus|QDZ21884.1-QDZ25837.1	0.859469	4.20919	0.204189		Auxenochlorella_protothecoides|KFM25296.1-KFM26315.1	0.561994	3.3015	0.170224
Chloropicon_primus|QDZ22335.1-QDZ22517.1	0.713492	99	0.00720699		Auxenochlorella_protothecoides|KFM26480.1-KFM22625.1	0.82827	4.31386	0.192002
Chloropicon_primus|QDZ25443.1-QDZ22517.1	0.71247	99	0.00719667		Auxenochlorella_protothecoides|KFM22776.1-KFM24606.1	0.61294	3.3379	0.18363
Chloropicon_primus|QDZ18047.1-QDZ21926.1	0.569415	99	0.00575166		Auxenochlorella_protothecoides|KFM28181.1-KFM26310.1	0.729071	3.30498	0.220598
Chloropicon_primus|QDZ18756.1-QDZ22338.1	0.813904	99	0.00822125		Auxenochlorella_protothecoides|KFM28181.1-KFM23789.1	0.70954	3.41395	0.207835
Chloropicon_primus|QDZ18756.1-QDZ25058.1	0.651041	99	0.00657617		Auxenochlorella_protothecoides|KFM28181.1-KFM26733.1	0.552292	3.46112	0.15957
Chloropicon_primus|QDZ18756.1-QDZ25594.1	0.543759	99	0.00549252		Auxenochlorella_protothecoides|KFM26310.1-KFM23789.1	0.74934	3.71137	0.201904
Chloropicon_primus|QDZ22338.1-QDZ24494.1	0.635873	99	0.00642296		Auxenochlorella_protothecoides|KFM26310.1-KFM26733.1	0.759319	3.93517	0.192957
Chloropicon_primus|QDZ22338.1-QDZ25058.1	0.718517	3.43738	0.20903		Auxenochlorella_protothecoides|KFM23789.1-KFM26733.1	0.643929	3.65574	0.176142
Chloropicon_primus|QDZ25058.1-QDZ25594.1	0.594027	99	0.00600028		Auxenochlorella_protothecoides|KFM26480.1-KFM29098.1	0.83719	4.67412	0.179112
Chloropicon_primus|QDZ21884.1-QDZ25443.1	0.786382	4.16141	0.18897		Auxenochlorella_protothecoides|KFM22625.1-KFM29098.1	0.84341	4.33828	0.194411
Chloropicon_primus|QDZ21884.1-QDZ22517.1	0.752733	99	0.00760336
Chloropicon_primus|QDZ22335.1-QDZ25443.1	0.688446	99	0.006954
Chloropicon_primus|QDZ22335.1-QDZ25837.1	0.823688	4.04062	0.203852
Chloropicon_primus|QDZ25443.1-QDZ25837.1	0.824863	4.01464	0.205464
Chloropicon_primus|QDZ22517.1-QDZ25837.1	0.774726	3.81654	0.202992
Chloropicon_primus|QDZ18756.1-QDZ24494.1	0.701222	99	0.00708305
Chloropicon_primus|QDZ22338.1-QDZ25594.1	0.642866	99	0.0064936
Chloropicon_primus|QDZ24494.1-QDZ25058.1	0.732211	99	0.00739607
Chloropicon_primus|QDZ24494.1-QDZ25594.1	0.741145	99	0.00748631
Chloropicon_primus|QDZ24969.1-QDZ25305.1	0.68202	99	0.0068891
Chloropicon_primus|QDZ20301.1-QDZ25296.1	0.737855	3.79982	0.194181

## Sheet: Table S8
Table S8 Matrix of 353 orthogroups in the selected species. Number represents gene count of each species.
Orthogroup	Abies alba	Acer truncatum	Acer yangbiense	Actinidia eriantha	Aegiceras corniculatum	Aegilops tauschii	Aeschynomene evenia	Aldrovanda vesiculosa	Allium sativum	Alloteropsis semialata	Amaranthus hybridus	Amaranthus hypochondriacus	Amaranthus palmeri	Amaranthus tuberculatus	Amborella trichopoda	Ammopiptanthus nanus	Amphicarpaea edgeworthii	Ananas comosus	Anthoceros agrestis	Anthoceros angustus	Anthoceros punctatus	Antirrhinum majus	Apium graveolens	Apostasia shenzhenica	Aquilegia coerulea	Arabidopsis thaliana	Arachis hypogaea	Arachis ipaensis	Arachis monticola	Areca catechu	Artemisia annua	Artocarpus altilis	Artocarpus camansi	Artocarpus heterophyllus	Asclepias syriaca	Asparagus officinalis	Asterochloris glomerata	Atalantia buxifolia	Atriplex hortensis	Auxenochlorella protothecoides	Avena atlantica	Avena eriantha	Averrhoa carambola	Bathycoccus prasinos	Benincasa hispida	Beta patula	Beta vulgaris	Betula pendula	Betula platyphylla
OG0000000	12	54	56	107	68	63	64	61	57	49	15	22	14	12	29	71	81	53	4	2	4	68	34	32	31	54	127	60	97	66	116	87	76	71	7	44	0	54	27	0	52	58	62	0	43	27	30	56	64
OG0000001	19	40	41	70	53	44	53	49	53	42	25	27	24	12	26	50	57	37	7	8	7	49	45	31	44	57	74	44	66	52	81	62	52	63	17	34	10	34	24	6	39	38	39	10	38	22	21	39	45
OG0000002	12	27	19	26	28	30	28	19	26	20	16	18	18	0	20	26	27	22	3	3	3	34	31	21	15	25	50	23	39	22	35	32	17	29	8	20	1	21	16	2	25	31	24	0	26	17	18	20	21
OG0000003	10	16	24	35	26	26	18	22	15	24	11	14	17	2	4	24	26	16	2	3	2	23	22	13	17	19	35	16	26	16	23	26	23	23	7	17	3	14	13	2	18	22	16	1	17	12	12	13	18
OG0000004	9	8	7	12	10	11	15	19	10	8	13	9	16	3	7	11	9	5	3	2	3	16	11	7	8	13	15	6	17	16	20	13	8	15	4	12	3	12	9	1	12	11	8	2	10	7	8	9	11
OG0000005	0	6	4	18	8	11	7	7	11	13	2	4	5	1	4	11	11	9	0	0	0	8	10	8	5	6	21	7	14	13	11	13	9	10	2	8	0	7	6	0	11	11	5	0	10	5	5	6	9
OG0000006	1	6	6	10	7	9	9	8	13	7	3	6	6	0	4	8	10	10	4	2	3	9	7	6	4	11	20	7	17	8	10	11	6	9	3	4	3	7	5	2	8	8	4	3	7	5	5	6	6
OG0000007	0	5	5	16	8	9	7	6	5	10	3	4	1	0	2	10	15	7	0	0	0	6	7	4	4	9	18	8	15	7	11	11	9	10	2	4	0	6	4	0	10	10	5	0	9	3	3	4	5
OG0000008	0	3	3	7	6	5	5	7	11	9	3	5	2	3	2	5	4	5	0	0	0	5	6	4	3	5	8	4	7	8	7	4	2	5	1	8	0	4	3	0	7	7	3	0	6	3	3	3	3
OG0000009	2	4	3	7	5	4	4	9	6	3	9	10	8	4	2	5	5	3	1	1	1	6	5	2	3	5	10	5	7	4	10	6	9	5	2	5	2	4	4	1	4	4	3	3	3	4	3	3	4
OG0000010	3	4	4	7	10	5	4	6	5	5	2	4	4	1	4	5	5	4	2	2	2	5	5	4	4	4	8	4	6	5	4	7	3	7	4	4	1	4	4	1	3	4	4	1	4	4	4	4	4
OG0000011	0	3	3	5	2	14	4	3	4	2	4	4	4	2	2	4	5	3	0	0	0	10	9	3	4	3	6	0	2	7	2	6	7	5	0	3	0	3	2	0	8	7	6	0	1	3	3	6	5
OG0000012	5	4	5	7	4	1	2	3	1	0	0	1	0	0	3	2	3	2	0	0	0	4	1	3	6	7	6	1	3	6	4	8	4	8	0	1	0	3	0	0	0	1	4	0	2	0	0	4	5
OG0000013	3	2	1	3	3	7	3	2	1	4	3	2	2	0	2	2	2	1	1	1	1	3	3	1	2	5	5	3	4	2	4	6	6	5	1	1	2	2	1	0	1	1	1	3	3	2	2	3	5
OG0000014	1	3	3	5	1	1	1	2	4	2	2	2	2	2	1	1	2	1	0	0	0	1	2	1	1	3	2	1	3	3	1	4	1	4	1	0	0	3	3	0	2	2	2	0	2	2	2	2	2
OG0000015	0	2	2	3	2	1	2	2	1	1	2	2	2	0	1	2	2	1	1	1	1	2	1	1	3	2	5	2	3	2	1	3	3	3	1	1	1	2	2	1	1	1	2	1	2	2	2	3	3
OG0000016	0	1	1	3	0	2	1	4	0	1	2	1	1	0	1	2	2	1	1	1	1	3	2	1	1	2	4	1	3	3	1	2	1	2	0	0	0	1	0	0	2	2	1	0	1	1	1	1	1
OG0000017	1	2	2	1	2	1	2	4	7	1	2	0	2	3	1	3	2	1	0	0	0	2	1	1	1	1	2	2	4	2	2	2	0	3	2	1	0	2	1	0	1	1	2	0	1	1	1	2	2
OG0000018	0	1	1	1	1	2	2	3	1	1	1	1	1	0	1	1	2	1	1	1	1	1	5	1	1	1	5	1	2	2	3	1	2	3	0	2	1	1	1	1	2	2	1	1	1	1	1	0	2
OG0000019	0	2	2	1	2	2	2	0	1	1	2	2	2	0	1	3	1	0	1	1	1	2	2	0	3	1	4	2	3	1	1	3	3	3	1	2	0	2	2	1	2	2	1	0	1	2	2	2	3
OG0000020	1	1	1	1	1	1	2	2	1	1	2	2	2	0	1	2	2	2	1	0	1	2	2	1	1	2	7	2	5	2	3	1	2	2	1	2	0	1	1	0	1	1	1	0	1	1	1	1	1
OG0000021	1	1	1	0	2	1	1	4	1	1	2	2	2	1	1	2	1	1	6	1	1	2	2	1	1	1	2	1	2	2	1	2	2	2	1	1	0	1	1	1	1	1	1	0	2	1	1	1	0
OG0000022	0	3	1	1	1	1	2	1	1	2	0	1	1	1	0	3	1	1	1	1	1	1	2	1	2	1	2	1	2	1	2	1	0	0	2	2	1	2	2	1	2	1	2	0	1	2	2	1	0
OG0000023	0	0	1	1	1	2	2	3	2	1	2	2	2	0	1	1	3	4	1	1	0	3	3	1	2	2	5	1	3	0	2	4	1	1	1	1	1	1	0	0	2	1	2	0	1	1	2	1	1
OG0000024	0	1	1	1	2	1	1	0	5	2	0	0	0	0	1	1	2	2	0	0	0	1	2	1	2	2	7	3	4	2	1	2	2	2	1	2	0	1	1	0	2	2	1	0	2	1	1	2	2
OG0000025	1	1	1	1	0	1	1	2	1	1	2	2	2	0	1	1	1	1	1	2	1	1	1	1	1	2	2	1	2	1	2	1	2	2	1	1	0	1	1	1	1	0	1	0	1	1	1	1	1
OG0000026	1	1	1	1	2	0	2	0	1	0	2	1	3	0	1	2	2	1	0	0	0	0	1	0	1	1	4	2	3	1	1	2	2	1	0	1	0	1	1	0	0	0	1	0	2	1	1	1	1
OG0000027	0	2	2	1	1	2	2	0	0	1	0	1	0	0	1	2	1	1	4	2	2	1	2	1	0	1	2	1	1	2	2	2	1	1	1	1	0	1	1	1	2	0	2	1	1	0	0	1	1
OG0000028	1	2	2	1	0	1	0	0	1	1	0	0	0	0	1	1	0	2	1	2	1	1	0	2	1	0	2	0	1	3	0	0	0	1	1	0	0	0	0	0	3	2	1	0	1	0	0	0	0
OG0000029	0	2	2	5	2	0	1	0	0	0	1	1	0	0	1	0	2	0	0	1	0	0	2	0	0	0	0	0	0	1	2	2	3	2	2	0	0	2	0	0	0	0	1	0	1	1	1	1	0
OG0000030	0	1	1	1	1	1	1	1	2	1	1	1	3	1	1	1	1	1	1	1	1	1	1	1	1	1	0	1	1	1	0	1	1	1	1	1	0	2	1	0	1	1	1	0	1	1	1	1	1
OG0000031	0	1	1	0	0	0	1	0	0	1	0	0	0	0	0	1	1	1	0	0	0	1	0	1	1	1	2	1	1	1	2	0	0	0	1	1	0	1	1	0	1	1	1	0	1	1	1	1	0
OG0000032	0	4	1	1	1	0	0	0	1	0	0	0	0	0	0	1	1	0	0	0	0	0	1	0	0	0	3	2	4	1	4	6	6	3	2	2	0	1	0	0	0	0	0	0	2	0	0	1	1
OG0000033	0	1	0	0	0	1	0	1	0	1	0	0	0	0	0	1	0	2	1	1	1	0	0	1	0	1	0	0	0	0	0	2	0	0	0	1	0	0	0	1	0	0	1	0	1	0	0	1	2
OG0000034	0	0	0	0	0	0	0	1	0	0	0	1	1	0	1	0	0	1	0	0	0	0	0	0	0	0	0	0	0	0	0	1	1	2	0	0	0	0	0	0	0	0	1	0	0	0	0	1	0
OG0000035	1	0	0	0	0	0	1	0	0	0	0	0	0	0	1	2	0	2	0	0	0	0	0	0	0	0	0	0	0	0	0	0	0	0	1	0	1	0	0	0	0	0	0	1	0	0	0	0	0
OG0000036	0	0	0	0	0	0	0	0	0	0	0	0	0	0	0	0	0	0	0	0	0	0	0	0	0	1	0	0	0	0	0	0	0	0	0	0	0	0	0	0	0	0	0	0	0	0	0	0	0
OG0000037	0	0	0	0	0	1	0	0	0	0	0	0	0	0	0	0	0	0	1	0	1	0	0	1	0	0	0	0	0	0	0	0	0	0	0	0	0	0	0	0	2	1	0	0	0	0	0	0	0
OG0000038	0	0	0	0	0	0	0	0	0	0	0	0	0	0	0	0	0	0	0	0	0	0	0	0	0	0	0	0	0	0	0	0	0	0	0	0	0	0	0	0	0	0	0	0	0	0	0	0	0
OG0000039	0	0	0	0	0	0	0	0	0	0	0	0	0	0	0	0	0	0	0	0	0	0	0	0	0	0	0	0	0	0	0	0	0	0	0	0	0	0	0	1	0	0	0	0	0	0	0	0	0
OG0000040	0	0	0	0	0	0	0	0	0	0	0	0	0	0	0	0	0	0	0	0	0	0	0	0	0	0	0	0	0	0	0	0	0	0	0	0	0	0	0	0	0	0	0	0	0	0	0	0	0
OG0000041	0	0	0	0	0	0	0	0	0	0	0	0	0	0	0	0	0	0	0	0	0	0	0	0	0	0	0	0	0	0	0	1	2	2	0	0	0	0	0	0	0	0	0	0	0	0	0	0	0
OG0000042	0	0	0	0	0	0	0	0	0	0	0	0	0	0	0	0	0	0	0	0	0	0	0	0	0	1	0	0	0	0	0	0	0	0	0	0	0	0	0	0	0	0	0	0	0	0	0	0	0
OG0000043	0	0	0	0	0	0	0	0	0	0	0	0	0	0	0	0	0	0	0	0	0	0	0	0	0	0	0	0	0	0	0	0	0	0	0	0	0	1	0	0	0	0	0	0	0	0	0	0	0
OG0000044	0	0	0	0	0	0	0	0	0	0	0	0	0	0	0	0	0	0	0	0	0	0	0	0	0	0	0	0	0	0	1	0	0	0	0	0	0	0	0	0	0	0	0	0	0	0	0	0	0
OG0000045	1	0	0	0	0	0	0	0	0	1	0	0	0	0	0	0	0	0	1	0	1	0	0	0	0	0	0	0	0	0	0	0	0	0	0	0	0	0	0	0	0	0	0	0	0	0	0	0	0
OG0000046	0	0	0	0	0	0	0	0	0	0	0	0	0	0	1	0	0	0	0	0	0	0	0	0	0	0	0	0	0	0	1	0	0	0	0	0	0	0	0	0	0	0	0	0	0	0	0	0	0
OG0000047	0	0	0	0	0	0	0	0	0	0	0	0	0	0	0	0	0	0	0	0	0	0	0	0	0	0	0	0	0	0	0	0	0	0	0	0	0	0	0	0	0	0	0	0	0	0	0	0	0
OG0000048	0	0	0	0	0	0	0	0	1	0	0	0	0	0	0	0	0	0	0	0	0	0	0	0	0	0	0	0	0	0	0	0	0	0	0	0	0	0	0	0	0	0	0	0	0	0	0	0	0
OG0000049	0	0	0	0	0	0	0	0	0	0	0	0	0	0	0	0	0	0	0	0	0	0	0	0	0	0	0	0	0	0	0	0	0	0	0	0	0	0	0	0	0	0	0	0	0	0	0	0	0
OG0000050	0	0	0	0	0	0	0	0	0	0	0	0	0	0	0	0	0	0	0	0	0	0	0	0	0	0	0	0	0	0	0	0	0	0	0	0	0	0	0	0	0	0	0	0	0	0	0	0	0
OG0000051	0	0	0	0	0	0	0	0	0	0	0	0	0	0	0	0	0	0	0	0	0	0	0	0	0	0	0	0	0	0	0	0	0	0	0	0	0	0	0	0	0	0	0	0	0	0	0	0	0
OG0000052	0	0	0	0	0	0	0	0	0	0	0	0	0	0	0	0	0	0	0	0	0	0	0	0	0	0	0	0	0	0	0	0	0	0	0	0	0	0	0	0	0	0	0	0	0	0	0	0	0
OG0000053	0	0	0	0	0	0	0	0	0	0	0	0	0	0	0	0	0	0	0	0	0	0	0	0	0	0	0	0	0	0	0	0	0	0	0	0	0	0	0	0	0	0	0	0	0	0	0	0	0
OG0000054	0	0	0	0	0	0	0	0	0	0	0	0	0	0	0	0	0	0	0	0	0	0	0	0	0	0	0	1	0	0	0	0	0	0	0	0	0	0	0	0	0	0	0	0	0	0	0	0	0
OG0000055	0	0	0	0	0	0	0	0	0	0	0	0	0	0	0	0	0	0	0	0	0	0	0	0	0	0	0	0	0	0	0	0	0	0	0	0	0	0	0	0	0	0	0	0	0	0	0	0	0
OG0000056	0	0	0	0	0	0	0	0	0	0	0	0	0	0	0	0	0	0	0	0	0	0	0	0	0	0	0	0	0	0	0	0	0	0	0	0	0	0	0	0	0	0	0	0	0	0	0	0	0
OG0000057	0	0	0	0	0	0	0	0	0	0	0	0	0	0	0	0	0	0	0	0	0	0	8	0	0	0	0	0	0	0	0	0	0	0	0	0	0	0	0	0	0	0	0	0	0	0	0	0	0
OG0000058	0	0	0	0	0	0	0	0	0	0	0	0	0	0	0	0	0	0	0	0	0	0	0	0	0	0	3	1	5	0	0	0	0	0	0	0	0	0	0	0	0	0	0	0	0	0	0	0	0
OG0000059	0	0	0	0	0	0	0	0	0	0	0	0	0	0	0	0	0	0	0	0	0	0	0	0	0	0	0	0	0	0	1	0	0	0	0	0	0	0	0	0	0	0	0	0	0	0	0	0	0
OG0000060	0	0	0	0	0	0	0	0	0	0	0	0	0	0	0	0	0	0	0	0	0	0	0	0	0	0	0	0	0	0	0	0	0	0	0	0	0	0	0	0	0	0	0	0	0	0	0	0	0
OG0000061	0	0	0	0	0	0	0	0	0	0	0	0	0	0	0	0	0	0	0	0	0	0	0	0	0	0	0	0	0	0	0	0	0	0	0	0	0	0	0	0	0	0	0	0	0	0	0	0	0
OG0000062	0	0	0	0	0	0	0	0	0	0	0	0	0	0	0	0	0	0	0	0	0	0	0	0	0	0	0	0	0	0	0	0	0	0	0	0	0	0	0	0	0	0	0	0	0	0	0	0	0
OG0000063	0	0	0	0	0	0	0	0	1	0	0	0	0	0	0	0	0	0	0	0	0	0	0	0	0	0	0	0	0	0	0	0	0	0	0	0	0	0	0	0	0	0	0	0	0	0	0	0	0
OG0000064	0	0	0	0	0	0	0	0	0	0	0	0	0	0	0	0	0	0	0	0	0	0	0	0	0	0	0	0	8	0	0	0	0	0	0	0	0	0	0	0	0	0	0	0	0	0	0	0	0
OG0000065	0	0	0	0	0	0	0	0	0	0	0	0	0	0	0	0	0	0	0	0	0	0	0	0	0	0	0	0	0	0	0	0	0	0	0	0	0	1	0	0	0	0	0	0	0	0	0	0	0
OG0000066	0	0	0	0	0	0	0	0	0	0	0	0	0	0	0	0	0	0	0	0	0	0	0	0	0	0	0	0	0	0	0	0	0	0	0	0	0	0	1	0	0	0	0	0	0	0	0	0	0
OG0000067	0	0	0	0	0	0	0	0	0	0	0	0	0	0	0	0	0	0	0	0	0	0	0	0	0	0	0	0	0	0	0	0	0	0	0	0	0	0	0	0	0	0	0	0	0	0	0	0	0
OG0000068	0	0	0	0	0	0	0	0	0	0	0	0	0	0	0	0	0	0	0	0	0	0	0	0	0	0	0	0	0	0	0	0	0	0	0	0	0	0	0	0	0	0	0	0	0	0	0	0	0
OG0000069	0	0	0	0	0	0	0	0	0	0	0	0	0	0	0	0	0	0	0	0	0	0	0	0	0	0	0	0	0	0	0	0	0	0	0	0	0	0	0	0	0	0	0	0	0	0	0	0	0
OG0000070	0	0	0	0	0	0	0	0	0	0	0	0	0	0	0	0	0	0	0	0	0	0	0	0	0	0	0	0	0	0	0	0	0	0	0	0	0	0	0	0	0	0	0	0	0	0	0	0	0
OG0000071	0	0	0	0	0	0	0	0	0	0	0	0	0	0	0	0	0	0	0	0	0	1	0	0	0	0	0	0	0	0	0	0	0	0	0	0	0	0	0	0	0	0	0	0	0	0	0	0	0
OG0000072	0	0	0	0	0	0	0	0	0	0	0	0	0	0	0	0	0	0	0	0	0	0	0	0	0	0	3	0	4	0	0	0	0	0	0	0	0	0	0	0	0	0	0	0	0	0	0	0	0
OG0000073	0	0	0	0	0	0	0	0	0	0	0	0	0	0	0	0	0	0	0	0	0	0	0	0	0	0	3	0	4	0	0	0	0	0	0	0	0	0	0	0	0	0	0	0	0	0	0	0	0
OG0000074	0	0	0	0	0	0	0	0	0	0	0	0	0	0	0	0	0	0	0	0	0	0	0	0	0	0	0	0	0	0	0	0	0	0	0	0	0	0	0	0	0	0	0	0	0	0	0	0	0
OG0000075	0	0	0	0	0	0	0	0	0	0	0	0	0	0	0	0	0	0	0	0	0	0	0	0	0	0	0	0	0	0	0	0	0	0	0	0	0	0	0	0	0	0	0	0	0	0	0	0	0
OG0000076	0	0	0	0	0	0	0	0	0	0	0	0	0	0	0	0	0	0	0	0	0	0	0	0	0	0	0	0	0	0	0	0	0	0	0	0	0	0	0	0	0	0	0	0	0	0	0	0	0
OG0000077	0	0	0	0	0	0	0	0	0	0	0	0	0	0	0	0	0	0	0	0	0	0	0	0	0	0	0	0	0	0	0	0	0	0	0	0	0	0	0	0	0	0	0	0	0	0	0	0	0
OG0000078	0	0	0	0	0	0	0	0	0	0	0	0	0	0	0	0	0	0	0	0	0	0	0	0	0	0	0	0	0	0	0	0	0	0	0	0	0	0	0	0	0	0	0	0	0	0	0	0	0
OG0000079	0	0	0	0	0	0	0	0	0	0	0	0	0	0	0	0	0	0	0	0	0	0	0	0	0	0	0	0	0	0	0	0	0	0	0	0	0	0	0	0	0	0	0	0	0	0	0	0	0
OG0000080	0	0	0	0	0	0	0	0	0	0	0	0	0	0	0	0	0	0	0	0	0	0	0	0	0	0	0	0	0	0	0	0	0	0	0	0	0	0	0	0	0	0	0	0	0	0	0	0	0
OG0000081	0	0	0	0	0	0	0	0	0	0	0	0	0	0	0	0	0	0	0	0	0	0	0	0	0	0	0	0	0	0	0	0	0	0	0	0	0	0	0	0	0	0	0	0	0	0	0	0	0
OG0000082	2	0	0	0	0	0	0	0	0	0	0	0	0	0	0	0	0	0	0	0	0	0	0	0	0	0	0	0	0	0	0	0	0	0	0	0	1	0	0	0	0	0	0	0	0	0	0	0	0
OG0000083	0	0	0	0	0	0	0	0	0	0	0	0	0	0	0	0	0	0	0	0	0	0	0	0	0	0	0	0	0	0	2	0	0	0	0	0	0	0	0	0	0	0	0	0	0	0	0	0	0
OG0000084	0	0	0	0	0	0	0	0	0	0	0	0	0	0	0	0	0	0	0	0	0	0	0	0	0	0	0	0	0	0	0	0	0	0	0	0	0	0	0	1	0	0	0	0	0	0	0	0	0
OG0000085	0	0	0	0	0	0	0	0	0	0	0	0	0	0	0	0	0	0	0	0	0	0	0	0	0	0	0	0	0	0	0	0	0	0	0	0	0	0	0	0	0	0	0	0	0	0	0	0	0
OG0000086	0	0	0	0	0	0	0	0	0	0	0	0	0	0	0	0	0	0	0	0	0	0	0	0	0	0	0	0	0	0	0	0	0	0	0	0	0	0	0	0	0	0	0	0	0	0	0	0	0
OG0000087	0	0	0	0	0	0	0	0	0	0	0	0	0	0	0	0	0	0	0	0	0	0	0	0	0	0	0	0	0	0	0	0	0	0	0	0	0	0	0	0	0	0	0	0	0	0	0	0	0
OG0000088	0	0	0	0	0	0	0	0	0	0	0	0	0	0	0	0	0	0	0	0	0	0	0	0	0	0	0	0	0	0	0	0	0	0	0	0	0	0	0	0	0	0	0	0	0	0	0	0	0
OG0000089	0	0	0	0	0	0	0	0	0	0	0	0	0	0	0	0	0	0	0	0	0	0	0	0	0	0	0	0	0	0	0	0	0	0	0	0	0	0	0	0	0	0	0	0	0	0	0	0	0
OG0000090	0	0	0	0	0	0	0	0	0	0	0	0	0	0	0	0	0	0	0	0	0	0	0	0	0	0	0	0	0	0	0	0	0	0	0	0	0	0	0	0	0	0	0	0	0	0	0	0	0
OG0000091	0	0	0	0	0	0	0	0	0	0	0	0	0	0	0	0	0	0	0	0	0	0	0	0	0	0	0	0	0	0	0	0	0	0	0	0	0	0	0	0	0	0	0	0	0	0	0	0	0
OG0000092	0	0	0	0	0	0	0	0	0	0	0	0	0	0	0	0	0	0	0	0	0	0	0	0	0	0	0	0	0	0	0	0	0	0	0	0	0	0	0	0	0	0	0	0	0	0	0	0	0
OG0000093	0	0	0	0	0	0	0	0	0	0	0	0	0	0	0	0	0	0	0	0	0	0	0	0	0	0	0	0	0	0	0	0	0	0	0	0	0	0	0	0	0	0	0	0	0	0	0	0	0
OG0000094	0	0	0	0	0	0	0	0	0	0	0	0	0	0	0	0	0	0	0	0	0	0	0	0	0	0	0	0	0	0	0	0	0	0	0	0	0	0	0	0	0	0	0	0	0	0	0	0	0
OG0000095	0	0	0	0	0	0	0	0	0	0	0	0	0	0	0	0	1	0	0	0	0	0	0	0	0	0	0	0	0	0	0	0	0	0	0	0	0	0	0	0	0	0	0	0	0	0	0	0	0
OG0000096	0	0	0	0	0	0	0	0	0	0	0	0	0	0	0	0	0	0	0	0	0	5	0	0	0	0	0	0	0	0	0	0	0	0	0	0	0	0	0	0	0	0	0	0	0	0	0	0	0
OG0000097	0	0	0	0	0	0	0	0	0	0	0	0	0	0	0	0	0	0	0	0	0	5	0	0	0	0	0	0	0	0	0	0	0	0	0	0	0	0	0	0	0	0	0	0	0	0	0	0	0
OG0000098	0	0	0	0	0	0	0	0	0	0	0	0	0	0	0	0	0	0	0	0	0	0	0	0	0	0	1	0	0	0	0	0	0	0	0	0	0	0	0	0	0	0	0	0	0	0	0	0	0
OG0000099	0	0	0	0	0	0	0	0	0	0	0	0	0	0	0	0	0	0	0	0	0	0	0	0	0	0	1	0	4	0	0	0	0	0	0	0	0	0	0	0	0	0	0	0	0	0	0	0	0
OG0000100	0	0	0	0	0	0	0	0	0	0	0	0	0	0	0	0	0	0	0	0	0	0	0	0	0	0	0	0	0	0	0	0	0	0	0	0	0	0	0	0	0	0	0	0	0	0	0	0	0
OG0000101	0	0	0	0	0	0	0	0	0	0	0	0	0	0	0	0	0	0	0	0	0	0	0	0	0	0	0	0	0	0	0	0	0	0	0	0	0	0	0	0	0	0	0	0	0	0	0	0	0
OG0000102	0	0	0	0	0	0	0	0	0	0	0	0	0	0	0	0	0	0	0	0	0	0	0	0	0	0	0	0	0	0	0	0	0	0	0	0	0	0	0	0	0	0	0	0	0	0	0	0	0
OG0000103	0	0	0	0	0	0	0	0	0	0	0	0	0	0	0	0	0	0	0	0	0	0	0	0	0	0	0	0	0	0	0	0	0	0	0	0	0	0	0	0	0	0	0	0	0	0	0	0	0
OG0000104	0	0	0	0	0	0	0	0	0	0	0	0	0	0	0	0	0	0	0	0	0	0	0	0	0	0	0	0	0	0	0	0	0	0	0	0	0	0	0	0	0	0	0	0	0	0	0	0	0
OG0000105	0	0	0	0	0	0	0	0	0	0	0	0	0	0	0	0	0	0	0	0	0	0	0	0	0	0	0	0	0	0	0	0	0	0	0	0	0	0	0	0	0	0	0	0	0	0	0	0	0
OG0000106	0	0	0	0	0	0	0	0	0	0	0	0	0	0	0	0	0	0	0	0	0	0	0	0	0	0	0	0	0	0	0	0	0	0	0	0	0	0	0	0	0	0	0	0	0	0	0	0	0
OG0000107	0	0	0	0	0	0	0	0	0	0	0	0	0	0	0	0	0	0	0	0	0	0	0	0	0	0	0	0	0	0	0	0	0	0	0	0	0	0	0	0	0	0	0	0	0	0	0	0	0
OG0000108	0	0	0	0	0	0	0	0	0	0	0	0	0	0	0	0	0	0	0	0	0	0	0	0	0	0	0	0	0	0	0	0	0	0	0	0	0	0	0	0	0	0	0	0	0	0	0	0	0
OG0000109	0	0	0	0	0	0	0	0	0	0	0	0	0	0	0	0	0	0	0	0	0	0	0	0	0	0	0	0	0	0	0	0	0	0	0	0	0	0	0	0	0	0	0	0	0	0	0	0	0
OG0000110	0	0	0	0	0	0	0	0	0	0	0	0	0	0	0	0	0	0	0	0	0	0	0	0	0	0	0	0	0	0	0	0	0	0	0	0	0	0	0	0	0	0	0	0	0	0	0	0	0
OG0000111	0	0	0	0	0	0	0	0	0	0	0	0	0	0	0	0	0	0	0	0	0	0	0	0	0	0	0	0	0	0	0	0	0	0	0	0	0	0	0	0	0	0	0	0	0	0	0	0	0
OG0000112	0	0	0	0	0	0	0	0	0	0	0	0	0	0	0	0	0	0	0	0	0	0	0	0	0	0	0	0	0	0	0	0	0	0	0	0	0	0	0	0	0	0	0	0	0	0	0	0	0
OG0000113	0	0	0	0	0	0	0	0	0	0	0	0	0	0	0	0	0	0	0	0	0	0	0	0	0	0	0	0	0	0	0	0	0	0	0	0	0	0	0	0	0	0	0	0	0	0	0	0	0
OG0000114	0	1	0	0	0	0	0	0	0	0	0	0	0	0	0	0	0	0	0	0	0	0	0	0	0	0	0	0	0	0	0	0	0	0	0	0	0	0	0	0	0	0	0	0	0	0	0	0	0
OG0000115	0	0	0	0	0	0	0	0	0	0	0	0	0	0	0	0	0	0	0	0	0	4	0	0	0	0	0	0	0	0	0	0	0	0	0	0	0	0	0	0	0	0	0	0	0	0	0	0	0
OG0000116	0	0	0	0	0	0	0	0	0	0	0	0	0	0	0	0	0	0	0	0	0	0	0	0	0	1	0	0	0	0	0	0	0	0	0	0	0	0	0	0	0	0	0	0	0	0	0	0	0
OG0000117	0	0	0	0	0	0	0	0	0	0	0	0	0	0	0	0	0	0	0	0	0	0	0	0	0	0	0	0	0	0	0	0	0	0	0	0	0	0	0	0	0	0	1	0	0	0	0	0	0
OG0000118	0	0	0	0	0	0	0	0	0	0	0	0	0	0	0	0	0	0	0	0	0	0	0	0	0	0	0	0	0	0	0	0	0	0	0	0	0	0	0	0	0	0	0	0	0	0	0	0	0
OG0000119	0	0	0	0	0	0	0	0	0	0	0	0	0	0	0	0	0	0	0	0	0	0	0	0	0	0	0	0	0	0	0	0	0	0	0	0	0	0	0	0	0	0	0	0	0	0	0	0	0
OG0000120	0	0	0	0	0	0	0	0	0	0	0	0	0	0	0	0	0	0	0	0	0	0	0	0	0	0	0	0	0	0	0	0	0	0	0	0	0	0	0	0	0	0	0	0	0	0	0	0	0
OG0000121	0	0	0	0	0	0	0	0	0	0	0	0	0	0	0	0	0	0	0	0	0	0	0	0	0	0	0	0	0	0	0	0	0	0	0	0	0	0	0	0	0	0	0	0	0	0	0	0	0
OG0000122	0	0	0	0	0	0	0	0	0	0	0	0	0	0	0	0	0	0	0	0	0	0	0	0	0	0	0	0	0	0	0	0	0	0	0	0	0	0	0	0	0	0	0	0	0	0	0	0	0
OG0000123	0	0	0	0	0	0	0	0	0	0	0	0	0	0	0	0	0	0	0	0	0	0	0	0	0	0	0	0	0	0	0	0	0	0	0	0	0	0	0	0	0	0	0	0	0	0	0	0	0
OG0000124	0	0	0	0	0	0	0	0	0	0	0	0	0	0	0	0	0	0	0	0	0	0	0	0	0	0	0	0	0	0	0	0	0	0	0	0	0	0	0	0	0	0	0	0	0	0	0	0	0
OG0000125	0	0	0	0	0	0	0	0	0	0	0	0	0	0	0	0	0	0	0	0	0	0	0	0	0	0	0	0	0	0	0	0	0	0	0	0	0	0	0	0	0	0	0	0	0	0	0	0	0
OG0000126	0	0	0	0	0	0	0	0	0	0	0	0	0	0	0	0	0	0	0	0	0	0	0	0	0	0	0	0	0	0	0	0	0	0	0	0	0	0	0	0	0	0	0	0	0	0	0	0	0
OG0000127	0	0	0	0	0	0	0	0	0	0	0	0	0	0	0	0	0	0	0	0	0	0	0	0	0	0	0	0	0	0	0	0	0	0	0	0	0	0	0	0	0	0	0	0	0	0	0	0	0
OG0000128	0	0	0	0	0	0	0	0	0	0	0	0	0	0	0	0	0	0	0	0	0	0	0	0	0	0	0	0	0	0	0	0	0	0	0	0	0	0	0	0	0	0	0	0	0	0	0	0	0
OG0000129	0	0	0	0	0	0	0	0	0	0	0	0	0	0	0	0	0	0	0	0	0	0	0	0	0	0	0	0	0	0	0	0	0	0	0	0	0	0	0	0	0	0	0	0	0	0	0	0	0
OG0000130	0	0	0	0	0	0	0	0	0	0	0	0	0	0	0	0	0	0	0	0	0	0	0	0	0	0	0	0	0	0	0	0	0	0	0	0	0	0	0	0	0	0	0	0	0	0	0	0	0
OG0000131	0	0	0	0	0	0	0	0	0	0	0	0	0	0	0	0	0	0	0	0	0	0	0	0	0	0	0	0	0	0	0	0	0	0	0	0	0	0	0	0	0	0	0	0	0	0	0	0	0
OG0000132	0	0	0	0	0	0	0	0	0	0	0	0	0	0	0	0	0	0	0	0	0	0	0	0	0	0	0	0	0	0	0	0	0	0	0	0	0	0	0	0	0	0	0	0	0	0	0	0	0
OG0000133	0	0	0	0	0	0	0	0	0	0	0	0	0	0	0	0	0	0	0	0	0	0	0	0	0	0	0	0	0	0	0	0	0	0	0	0	0	0	0	0	0	0	0	0	0	0	0	0	0
OG0000134	0	0	0	0	0	0	0	0	0	0	0	0	0	0	0	0	0	0	0	0	0	0	0	0	0	0	0	0	0	0	0	0	0	0	0	0	0	0	0	0	0	0	0	0	0	0	0	0	0
OG0000135	0	0	0	0	0	0	0	0	0	0	0	0	0	0	0	0	0	0	0	0	0	0	0	0	0	0	0	0	0	0	0	0	0	0	0	0	0	0	0	0	0	0	0	0	0	0	0	0	0
OG0000136	0	0	0	0	0	0	0	0	0	0	0	0	0	0	0	0	0	0	0	0	0	0	0	0	0	0	0	0	0	0	0	0	0	0	0	0	0	0	0	0	0	0	0	0	0	0	0	0	0
OG0000137	0	0	0	0	0	0	0	0	0	0	0	0	0	0	0	0	0	0	0	0	0	0	0	0	0	0	0	0	0	0	0	0	0	0	0	0	0	0	0	0	0	0	0	0	0	0	0	0	0
OG0000138	0	0	0	0	0	0	0	0	0	0	0	0	0	0	0	0	0	0	0	0	0	0	0	0	0	0	0	0	0	0	0	0	0	0	0	0	0	0	0	0	0	0	0	0	0	0	0	0	0
OG0000139	0	0	0	0	0	0	0	0	0	0	0	0	0	0	0	0	0	0	0	0	0	0	0	0	0	0	0	0	0	0	0	0	0	0	0	0	0	0	0	0	0	0	0	0	0	0	0	0	0
OG0000140	0	0	0	0	0	0	0	0	0	0	0	0	0	0	0	0	0	0	0	0	0	0	0	0	0	0	0	0	0	0	0	0	0	0	0	0	0	0	0	0	0	0	0	0	0	0	0	0	0
OG0000141	0	0	0	0	0	0	0	0	0	0	0	0	0	0	0	0	0	0	0	0	0	0	0	0	0	0	0	0	0	0	0	0	0	0	0	0	0	0	0	0	0	0	0	0	0	0	0	0	0
OG0000142	0	0	0	0	0	0	0	0	0	0	0	0	0	0	0	0	0	0	0	0	0	0	0	0	0	0	0	0	0	0	0	0	0	0	0	0	0	0	0	0	0	0	0	0	0	0	0	0	0
OG0000143	0	0	0	0	0	0	0	0	1	0	0	0	0	0	0	0	0	0	0	0	0	0	0	0	0	0	0	0	0	0	0	0	0	0	0	0	0	0	0	0	0	0	1	0	0	0	0	0	0
OG0000144	0	0	0	0	0	0	0	0	0	0	0	0	0	0	0	0	0	0	0	0	0	3	0	0	0	0	0	0	0	0	0	0	0	0	0	0	0	0	0	0	0	0	0	0	0	0	0	0	0
OG0000145	0	0	0	0	0	0	0	0	0	0	0	0	0	0	0	0	0	0	0	0	0	3	0	0	0	0	0	0	0	0	0	0	0	0	0	0	0	0	0	0	0	0	0	0	0	0	0	0	0
OG0000146	0	0	0	0	0	0	0	0	0	0	0	0	0	0	0	0	0	0	0	0	0	3	0	0	0	0	0	0	0	0	0	0	0	0	0	0	0	0	0	0	0	0	0	0	0	0	0	0	0
OG0000147	0	0	0	0	0	0	0	0	0	0	0	0	0	0	0	0	0	0	0	0	0	1	0	0	0	0	0	0	0	0	0	0	0	0	0	0	0	0	0	0	0	0	0	0	0	0	0	0	0
OG0000148	0	0	0	0	0	0	0	0	0	0	0	0	0	0	0	0	0	0	0	0	0	0	1	0	0	0	0	0	0	0	0	0	0	0	0	0	0	0	0	0	0	0	0	0	0	0	0	0	0
OG0000149	0	0	0	0	0	0	0	0	0	0	0	0	0	0	0	0	0	0	0	0	0	0	0	3	0	0	0	0	0	0	0	0	0	0	0	0	0	0	0	0	0	0	0	0	0	0	0	0	0
OG0000150	0	0	0	0	0	0	0	0	0	0	0	0	0	0	0	0	0	0	0	0	0	0	0	0	0	0	2	0	1	0	0	0	0	0	0	0	0	0	0	0	0	0	0	0	0	0	0	0	0
OG0000151	0	0	0	0	0	0	0	0	0	0	0	0	0	0	0	0	0	0	0	0	0	0	0	0	0	0	2	0	1	0	0	0	0	0	0	0	0	0	0	0	0	0	0	0	0	0	0	0	0
OG0000152	0	0	0	0	0	0	0	0	0	0	0	0	0	0	0	0	0	0	0	0	0	0	0	0	0	0	0	0	2	0	0	0	0	0	0	0	0	0	0	0	0	0	0	0	0	0	0	0	0
OG0000153	0	0	0	0	0	0	0	0	0	0	0	0	0	0	0	0	0	0	0	0	0	0	0	0	0	0	0	0	2	0	0	0	0	0	0	0	0	0	0	0	0	0	0	0	0	0	0	0	0
OG0000154	0	0	0	0	0	0	0	0	0	0	0	0	0	0	0	0	0	0	0	0	0	0	0	0	0	0	0	0	3	0	0	0	0	0	0	0	0	0	0	0	0	0	0	0	0	0	0	0	0
OG0000155	0	0	0	0	0	0	0	0	0	0	0	0	0	0	0	0	0	0	0	0	0	0	0	0	0	0	0	0	0	0	1	0	0	0	0	0	0	0	0	0	0	0	0	0	0	0	0	0	0
OG0000156	0	0	0	0	0	0	0	0	0	0	0	0	0	0	0	0	0	0	0	0	0	0	0	0	0	0	0	0	0	0	2	0	0	0	0	0	0	0	0	0	0	0	0	0	0	0	0	0	0
OG0000157	0	0	0	0	0	0	0	0	0	0	0	0	0	0	0	0	0	0	0	0	0	0	0	0	0	0	0	0	0	0	0	0	0	0	1	0	0	0	0	0	0	0	0	0	0	0	0	0	0
OG0000158	0	0	0	0	0	0	0	0	0	0	0	0	0	0	0	0	0	0	0	0	0	0	0	0	0	0	0	0	0	0	0	0	0	0	0	0	0	0	0	0	0	0	0	0	0	0	0	0	0
OG0000159	0	0	0	0	0	0	0	0	0	0	0	0	0	0	0	0	0	0	0	0	0	0	0	0	0	0	0	0	0	0	0	0	0	0	0	0	0	0	0	0	0	0	0	0	0	0	0	0	0
OG0000160	0	0	0	0	0	0	0	0	0	0	0	0	0	0	0	0	0	0	0	0	0	0	0	0	0	0	0	0	0	0	0	0	0	0	0	0	0	0	0	0	0	0	0	0	0	0	0	0	0
OG0000161	0	0	0	0	0	0	0	0	0	0	0	0	0	0	0	0	0	0	0	0	0	0	0	0	0	0	0	0	0	0	0	0	0	0	0	0	0	0	0	0	0	0	0	0	0	0	0	0	0
OG0000162	0	0	0	0	0	0	0	0	0	0	0	0	0	0	0	0	0	0	0	0	0	0	0	0	0	0	0	0	0	0	0	0	0	0	0	0	0	0	0	0	0	0	0	0	0	0	0	0	0
OG0000163	0	0	0	0	0	0	0	0	0	0	0	0	0	0	0	0	0	0	0	0	0	0	0	0	0	0	0	0	0	0	0	0	0	0	0	0	0	0	0	0	0	0	0	0	0	0	0	0	0
OG0000164	0	0	0	0	0	0	0	0	0	0	0	0	0	0	0	0	0	0	0	0	0	0	0	0	0	0	0	0	0	0	0	0	0	0	0	0	0	0	0	0	0	0	0	0	0	0	0	0	0
OG0000165	0	0	0	0	0	0	0	0	0	0	0	0	0	0	0	0	0	0	0	0	0	0	0	0	0	0	0	0	0	0	0	0	0	0	0	0	0	0	0	0	0	0	0	0	0	0	0	0	0
OG0000166	0	0	0	0	0	0	0	0	0	0	0	0	0	0	0	0	0	0	0	0	0	0	0	0	0	0	0	0	0	0	0	0	0	0	0	0	0	0	0	0	0	0	0	0	0	0	0	0	0
OG0000167	0	0	0	0	0	0	0	0	0	0	0	0	0	0	0	0	0	0	0	0	0	0	0	0	0	0	0	0	0	0	0	0	0	0	0	0	0	0	0	0	0	0	0	0	0	0	0	0	0
OG0000168	0	0	0	0	0	0	0	0	0	0	0	0	0	0	0	0	0	0	0	0	0	0	0	0	0	0	0	0	0	0	0	0	0	0	0	0	0	0	0	0	0	0	0	0	0	0	0	0	0
OG0000169	0	0	0	0	0	0	0	0	0	0	0	0	0	0	0	0	0	0	0	0	0	0	0	0	0	0	0	0	0	0	0	0	0	0	0	0	0	0	0	0	0	0	0	0	0	0	0	0	0
OG0000170	0	0	0	0	0	0	0	0	0	0	0	0	0	0	0	0	0	0	0	0	0	0	0	0	0	0	0	0	0	0	0	0	0	0	0	0	0	0	0	0	0	0	0	0	0	0	0	0	0
OG0000171	0	0	0	0	0	0	0	0	0	0	0	0	0	0	0	0	0	0	0	0	0	0	0	0	0	0	0	0	0	0	0	0	0	0	0	0	0	0	0	0	0	0	0	0	0	0	0	0	0
OG0000172	0	0	0	0	0	0	0	0	0	0	0	0	0	0	0	0	0	0	0	0	0	0	0	0	0	0	0	0	0	0	0	0	0	0	0	0	0	0	0	0	0	0	0	0	0	0	0	0	0
OG0000173	0	0	0	0	0	0	0	0	0	0	0	0	0	0	0	0	0	0	0	0	0	0	0	0	0	0	0	0	0	0	0	0	0	0	0	0	0	0	0	0	0	0	0	0	0	0	0	0	0
OG0000174	0	0	0	0	0	0	0	0	0	0	0	0	0	0	0	0	0	0	0	0	0	0	0	0	0	0	0	0	0	0	0	0	0	0	0	0	0	0	0	0	0	0	0	0	0	0	0	0	0
OG0000175	0	0	0	0	0	0	0	0	0	0	0	0	0	0	0	0	0	0	0	0	0	0	0	0	0	0	0	0	0	0	0	0	0	0	0	0	0	0	0	0	0	0	0	0	0	0	0	0	0
OG0000176	0	0	0	0	0	0	0	0	0	0	0	0	0	0	0	0	0	0	0	0	0	0	0	0	0	0	0	0	0	0	0	0	0	0	0	0	0	0	0	0	0	0	0	0	0	0	0	0	0
OG0000177	0	0	0	0	0	0	0	0	0	0	0	0	0	0	0	0	0	0	0	0	0	0	0	0	0	0	0	0	0	0	0	0	0	0	0	0	0	0	0	0	0	0	0	0	0	0	0	0	0
OG0000178	0	0	0	0	0	0	0	0	0	0	0	0	0	0	0	0	0	0	0	0	0	0	0	0	0	0	0	0	0	0	0	0	0	0	0	0	0	0	0	0	0	0	0	0	0	0	0	0	0
OG0000179	0	0	0	0	0	0	0	0	0	0	0	0	0	0	0	0	0	0	0	0	0	0	0	0	0	0	0	0	0	0	0	0	0	0	0	0	0	0	0	0	0	0	0	0	0	0	0	0	0
OG0000180	0	0	0	0	0	0	0	0	0	0	0	0	0	0	0	0	0	0	0	0	0	0	0	0	0	0	0	0	0	0	0	0	0	0	0	0	0	0	0	0	0	0	0	0	0	0	0	0	0
OG0000181	0	0	0	0	0	0	0	0	0	0	0	0	0	0	0	0	0	0	0	0	0	0	0	0	0	0	0	0	0	0	0	0	0	0	0	0	0	0	0	0	0	0	0	0	0	0	0	0	0
OG0000182	0	0	0	0	0	0	0	0	0	0	0	0	0	0	0	0	0	0	0	0	0	0	0	0	0	0	0	0	0	0	0	0	0	0	0	0	0	0	0	0	0	0	0	0	0	0	0	0	0
OG0000183	0	0	0	0	0	0	0	0	0	0	0	0	0	0	0	0	0	0	0	0	0	0	0	0	0	0	0	0	0	0	0	0	0	0	0	0	0	0	0	0	0	0	0	0	0	0	0	0	0
OG0000184	0	0	0	0	0	0	0	0	0	0	0	0	0	0	0	0	0	0	0	0	0	0	0	0	0	0	0	0	0	0	0	0	0	0	0	0	0	0	0	0	0	0	0	0	0	0	0	0	0
OG0000185	0	0	0	0	0	0	0	0	0	0	0	0	0	0	0	0	0	0	0	0	0	0	0	0	0	0	0	0	0	0	0	0	0	0	0	0	0	0	0	0	0	0	0	0	0	0	0	0	0
OG0000186	0	0	0	0	0	0	0	0	0	0	0	0	0	0	0	0	0	0	0	0	0	0	0	0	0	0	0	0	0	0	0	0	0	0	0	0	0	0	0	0	0	0	0	0	0	0	0	0	0
OG0000187	0	0	0	0	0	0	0	0	0	0	0	0	0	0	0	0	0	0	0	0	0	0	0	0	0	0	0	0	0	0	0	0	0	0	0	0	0	0	0	0	0	0	0	0	0	0	0	0	0
OG0000188	0	0	0	0	0	0	0	0	0	0	0	0	0	0	0	0	0	0	0	0	0	0	0	0	0	0	0	0	0	0	0	0	0	0	0	0	0	0	0	0	0	0	0	0	0	0	0	0	0
OG0000189	0	0	0	0	0	0	0	0	0	0	0	0	0	0	0	0	0	0	0	0	0	0	0	0	0	0	0	0	0	0	0	0	0	0	0	0	0	0	0	0	0	0	0	0	0	0	0	0	0
OG0000190	0	0	0	0	0	0	0	0	0	0	0	0	0	0	0	0	0	0	0	0	0	0	0	0	0	0	0	0	0	0	0	0	0	0	0	0	0	0	0	0	0	0	0	0	0	0	0	0	0
OG0000191	0	0	0	0	0	0	0	0	0	0	0	0	0	0	0	0	0	0	0	0	0	0	0	0	0	0	0	0	0	0	0	0	0	0	0	0	0	0	0	0	0	0	0	0	0	0	0	0	0
OG0000192	0	0	0	0	0	0	0	0	0	0	0	0	0	0	0	0	0	0	0	0	0	0	0	0	0	0	0	0	0	0	0	0	0	0	0	0	0	0	0	0	0	0	0	0	0	0	0	0	0
OG0000193	0	0	0	0	0	0	0	0	0	0	0	0	0	0	0	0	0	0	0	0	0	0	0	0	0	0	0	0	0	0	0	0	0	0	0	0	0	0	0	0	0	0	0	0	0	0	0	0	0
OG0000194	0	0	0	0	0	0	0	0	0	0	0	0	0	0	0	0	0	0	0	0	0	0	0	0	0	0	0	0	0	0	0	0	0	0	0	0	0	0	0	0	0	0	0	0	0	0	0	0	0
OG0000195	0	0	0	0	0	0	0	0	0	0	0	0	0	0	0	0	0	0	0	0	0	0	0	0	0	0	0	0	0	0	0	0	0	0	0	0	0	0	0	0	0	0	0	0	0	0	0	0	0
OG0000196	0	0	0	0	0	0	0	0	0	0	0	0	0	0	0	0	0	0	0	0	0	0	0	0	0	0	0	0	0	0	0	0	0	0	0	0	0	0	0	0	0	0	0	0	0	0	0	0	0
OG0000197	0	0	0	0	0	0	0	0	0	0	0	0	0	0	0	0	0	0	0	0	0	0	0	0	0	0	0	0	0	0	0	0	0	0	0	0	0	0	0	0	0	0	0	0	0	0	0	0	0
OG0000198	0	0	0	0	0	0	0	0	0	0	0	0	0	0	0	0	0	0	0	0	0	0	0	0	0	0	0	0	0	0	0	0	0	0	0	0	0	0	0	0	0	0	0	0	0	0	0	0	0
OG0000199	0	0	0	0	0	0	0	0	0	0	0	0	0	0	0	0	0	0	0	0	0	0	0	0	0	0	0	0	0	0	0	0	0	0	0	0	0	0	0	0	0	0	0	0	0	0	0	0	0
OG0000200	0	0	0	0	0	0	0	0	0	0	0	0	0	0	0	0	0	0	0	0	0	0	0	0	0	0	0	0	0	0	0	0	0	0	0	0	0	0	0	0	0	0	0	0	0	0	0	0	0
OG0000201	0	0	0	0	0	0	0	0	0	0	0	0	0	0	0	0	0	0	0	0	0	0	0	0	0	0	0	0	0	0	0	0	0	0	0	0	0	0	0	0	0	0	0	0	0	0	0	0	0
OG0000202	0	0	0	0	0	0	0	0	0	0	0	0	0	0	0	0	0	0	0	0	0	0	0	0	0	0	0	0	0	0	0	0	0	0	0	0	0	0	0	0	0	0	0	0	0	0	0	0	0
OG0000203	0	0	0	0	0	0	0	0	0	0	0	0	0	0	0	0	0	0	0	0	0	0	0	0	0	0	0	0	0	0	0	0	0	0	0	0	0	0	0	0	0	0	0	0	0	0	0	0	0
OG0000204	0	0	0	0	0	0	0	0	0	0	0	0	0	0	0	0	0	0	0	0	0	0	0	0	0	0	0	0	0	0	0	0	0	0	0	0	0	0	0	0	0	0	0	0	0	0	0	0	0
OG0000205	0	0	0	0	0	0	0	0	0	0	0	0	0	0	0	0	0	0	0	0	0	0	0	0	0	0	0	0	0	0	0	0	0	0	0	0	0	0	0	0	0	0	0	0	0	0	0	0	0
OG0000206	0	0	0	0	0	0	0	0	0	0	0	0	0	0	0	0	0	0	0	0	0	0	0	0	0	0	0	0	0	0	0	0	0	0	0	0	0	0	0	0	0	0	0	0	0	0	0	0	0
OG0000207	0	0	0	0	0	0	0	0	0	0	0	0	0	0	0	0	0	0	0	0	0	0	0	0	0	0	0	0	0	0	0	0	0	0	0	0	0	0	0	0	0	0	0	0	0	0	0	0	0
OG0000208	0	0	0	0	0	0	0	0	0	0	0	0	0	0	0	0	0	0	0	0	0	0	0	0	0	0	0	0	0	0	0	0	0	0	0	0	0	0	0	0	0	0	0	0	0	0	0	0	0
OG0000209	0	0	0	0	0	0	0	0	0	0	0	0	0	0	0	0	0	0	0	0	0	0	0	0	0	0	0	0	0	0	0	0	0	0	0	0	0	0	0	0	0	0	0	0	0	0	0	0	0
OG0000210	0	0	0	0	0	0	0	0	0	0	0	0	0	0	0	0	0	0	0	0	0	0	0	0	0	0	0	0	0	0	0	0	0	0	0	0	0	0	0	0	0	0	0	0	0	0	0	0	0
OG0000211	0	0	0	0	0	0	0	0	0	0	0	0	0	0	0	0	0	0	0	0	0	0	0	0	0	0	0	0	0	0	0	0	0	0	0	0	0	0	0	0	0	0	0	0	0	0	0	0	0
OG0000212	0	0	0	0	0	0	0	0	0	0	0	0	0	0	0	0	0	0	0	0	0	0	0	0	0	0	0	0	0	0	0	0	0	0	0	0	0	0	0	0	0	0	0	0	0	0	0	0	0
OG0000213	0	0	0	0	0	0	0	0	0	0	0	0	0	0	0	0	0	0	0	0	0	0	0	0	0	0	0	0	0	0	0	0	0	0	0	0	0	0	0	0	0	0	0	0	0	0	0	0	0
OG0000214	0	0	0	2	0	0	0	0	0	0	0	0	0	0	0	0	0	0	0	0	0	0	0	0	0	0	0	0	0	0	0	0	0	0	0	0	0	0	0	0	0	0	0	0	0	0	0	0	0
OG0000215	0	0	0	0	0	1	0	0	0	0	0	0	0	0	0	0	0	0	0	0	0	0	0	0	0	0	0	0	0	0	0	0	0	0	0	0	0	0	0	0	0	0	0	0	0	0	0	0	0
OG0000216	0	0	0	0	0	0	2	0	0	0	0	0	0	0	0	0	0	0	0	0	0	0	0	0	0	0	0	0	0	0	0	0	0	0	0	0	0	0	0	0	0	0	0	0	0	0	0	0	0
OG0000217	0	0	0	0	0	0	0	1	0	0	0	0	0	0	0	0	0	0	0	0	0	0	0	0	0	0	0	0	0	0	1	0	0	0	0	0	0	0	0	0	0	0	0	0	0	0	0	0	0
OG0000218	0	0	0	0	0	0	0	0	2	0	0	0	0	0	0	0	0	0	0	0	0	0	0	0	0	0	0	0	0	0	0	0	0	0	0	0	0	0	0	0	0	0	0	0	0	0	0	0	0
OG0000219	0	0	0	0	0	0	0	0	2	0	0	0	0	0	0	0	0	0	0	0	0	0	0	0	0	0	0	0	0	0	0	0	0	0	0	0	0	0	0	0	0	0	0	0	0	0	0	0	0
OG0000220	0	0	0	0	0	0	0	0	1	0	0	0	0	0	0	0	0	0	0	0	0	0	0	0	0	0	0	0	0	0	0	0	0	0	0	0	0	0	0	0	0	0	0	0	0	0	0	0	0
OG0000221	0	0	0	0	0	0	0	0	0	0	0	0	0	0	2	0	0	0	0	0	0	0	0	0	0	0	0	0	0	0	0	0	0	0	0	0	0	0	0	0	0	0	0	0	0	0	0	0	0
OG0000222	0	0	0	0	0	0	0	0	0	0	0	0	0	0	0	0	0	0	0	0	0	2	0	0	0	0	0	0	0	0	0	0	0	0	0	0	0	0	0	0	0	0	0	0	0	0	0	0	0
OG0000223	0	0	0	0	0	0	0	0	0	0	0	0	0	0	0	0	0	0	0	0	0	0	0	0	0	0	1	0	1	0	0	0	0	0	0	0	0	0	0	0	0	0	0	0	0	0	0	0	0
OG0000224	0	0	0	0	0	0	0	0	0	0	0	0	0	0	0	0	0	0	0	0	0	0	0	0	0	0	1	0	1	0	0	0	0	0	0	0	0	0	0	0	0	0	0	0	0	0	0	0	0
OG0000225	0	0	0	0	0	0	0	0	0	0	0	0	0	0	0	0	0	0	0	0	0	0	0	0	0	0	0	0	2	0	0	0	0	0	0	0	0	0	0	0	0	0	0	0	0	0	0	0	0
OG0000226	0	0	0	0	0	0	0	0	0	0	0	0	0	0	0	0	0	0	0	0	0	0	0	0	0	0	0	0	1	0	0	0	0	0	0	0	0	0	0	0	0	0	0	0	0	0	0	0	0
OG0000227	0	0	0	0	0	0	0	0	0	0	0	0	0	0	0	0	0	0	0	0	0	0	0	0	0	0	0	0	0	0	0	0	0	1	0	0	0	0	0	0	0	0	0	0	0	0	0	0	0
OG0000228	0	0	0	0	0	0	0	0	0	0	0	0	0	0	0	0	0	0	0	0	0	0	0	0	0	0	0	0	0	0	0	0	0	0	0	0	0	0	0	0	0	0	0	0	0	0	0	0	0
OG0000229	0	0	0	0	0	0	0	0	0	0	0	0	0	0	0	0	0	0	0	0	0	0	0	0	0	0	0	0	0	0	0	0	0	0	0	0	0	0	0	0	0	0	0	0	0	0	0	0	0
OG0000230	0	0	0	0	0	0	0	0	0	0	0	0	0	0	0	0	0	0	0	0	0	0	0	0	0	0	0	0	0	0	0	0	0	0	0	0	0	0	0	0	0	0	0	0	0	0	0	0	0
OG0000231	0	0	0	0	0	0	0	0	0	0	0	0	0	0	0	0	0	0	0	0	0	0	0	0	0	0	0	0	0	0	0	0	0	0	0	0	0	0	0	0	0	0	0	0	0	0	0	0	0
OG0000232	0	0	0	0	0	0	0	0	0	0	0	0	0	0	0	0	0	0	0	0	0	0	0	0	0	0	0	0	0	0	0	0	0	0	0	0	0	0	0	0	0	0	0	0	0	0	0	0	0
OG0000233	0	0	0	0	0	0	0	0	0	0	0	0	0	0	0	0	0	0	0	0	0	0	0	0	0	0	0	0	0	0	0	0	0	0	0	0	0	0	0	0	0	0	0	0	0	0	0	0	0
OG0000234	0	0	0	0	0	0	0	0	0	0	0	0	0	0	0	0	0	0	0	0	0	0	0	0	0	0	0	0	0	0	0	0	0	0	0	0	0	0	0	0	0	0	0	0	0	0	0	0	0
OG0000235	0	0	0	0	0	0	0	0	0	0	0	0	0	0	0	0	0	0	0	0	0	0	0	0	0	0	0	0	0	0	0	0	0	0	0	0	0	0	0	0	0	0	0	0	0	0	0	0	0
OG0000236	0	0	0	0	0	0	0	0	0	0	0	0	0	0	0	0	0	0	0	0	0	0	0	0	0	0	0	0	0	0	0	0	0	0	0	0	0	0	0	0	0	0	0	0	0	0	0	0	0
OG0000237	0	0	0	0	0	0	0	0	0	0	0	0	0	0	0	0	0	0	0	0	0	0	0	0	0	0	0	0	0	0	0	0	0	0	0	0	0	0	0	0	0	0	0	0	0	0	0	0	0
OG0000238	0	0	0	0	0	0	0	0	0	0	0	0	0	0	0	0	0	0	0	0	0	0	0	0	0	0	0	0	0	0	0	0	0	0	0	0	0	0	0	0	0	0	0	0	0	0	0	0	0
OG0000239	0	0	0	0	0	0	0	0	0	0	0	0	0	0	0	0	0	0	0	0	0	0	0	0	0	0	0	0	0	0	0	0	0	0	0	0	0	0	0	0	0	0	0	0	0	0	0	0	0
OG0000240	0	0	0	0	0	0	0	0	0	0	0	0	0	0	0	0	0	0	0	0	0	0	0	0	0	0	0	0	0	0	0	0	0	0	0	0	0	0	0	0	0	0	0	0	0	0	0	0	0
OG0000241	0	0	0	0	0	0	0	0	0	0	0	0	0	0	0	0	0	0	0	0	0	0	0	0	0	0	0	0	0	0	0	0	0	0	0	0	0	0	0	0	0	0	0	0	0	0	0	0	0
OG0000242	0	0	0	0	0	0	0	0	0	0	0	0	0	0	0	0	0	0	0	0	0	0	0	0	0	0	0	0	0	0	0	0	0	0	0	0	0	0	0	0	0	0	0	0	0	0	0	0	0
OG0000243	0	0	0	0	0	0	0	0	0	0	0	0	0	0	0	0	0	0	0	0	0	0	0	0	0	0	0	0	0	0	0	0	0	0	0	0	0	0	0	0	0	0	0	0	0	0	0	0	0
OG0000244	0	0	0	0	0	0	0	0	0	0	0	0	0	0	0	0	0	0	0	0	0	0	0	0	0	0	0	0	0	0	0	0	0	0	0	0	0	0	0	0	0	0	0	0	0	0	0	0	0
OG0000245	0	0	0	0	0	0	0	0	0	0	0	0	0	0	0	0	0	0	0	0	0	0	0	0	0	0	0	0	0	0	0	0	0	0	0	0	0	0	0	0	0	0	0	0	0	0	0	0	0
OG0000246	0	0	0	0	0	0	0	0	0	0	0	0	0	0	0	0	0	0	0	0	0	0	0	0	0	0	0	0	0	0	0	0	0	0	0	0	0	0	0	0	0	0	0	0	0	0	0	0	0
OG0000247	0	0	0	0	0	0	0	0	0	0	0	0	0	0	0	0	0	0	0	0	0	0	0	0	0	0	0	0	0	0	0	0	0	0	0	0	0	0	0	0	0	0	0	0	0	0	0	0	0
OG0000248	0	0	0	0	0	0	0	0	0	0	0	0	0	0	0	0	0	0	0	0	0	0	0	0	0	0	0	0	0	0	0	0	0	0	0	0	0	0	0	0	0	0	0	0	0	0	0	0	0
OG0000249	0	0	0	0	0	0	0	0	0	0	0	0	0	0	0	0	0	0	0	0	0	0	0	0	0	0	0	0	0	0	0	0	0	0	0	0	0	0	0	0	0	0	0	0	0	0	0	0	0
OG0000250	0	0	0	0	0	0	0	0	0	0	0	0	0	0	0	0	0	0	0	0	0	0	0	0	0	0	0	0	0	0	0	0	0	0	0	0	0	0	0	0	0	0	0	0	0	0	0	0	0
OG0000251	0	0	0	0	0	0	0	0	0	0	0	0	0	0	0	0	0	0	0	0	0	0	0	0	0	0	0	0	0	0	0	0	0	0	0	0	0	0	0	0	0	0	0	0	0	0	0	0	0
OG0000252	0	0	0	0	0	0	0	0	0	0	0	0	0	0	0	0	0	0	0	0	0	0	0	0	0	0	0	0	0	0	0	0	0	0	0	0	0	0	0	0	0	0	0	0	0	0	0	0	0
OG0000253	0	0	0	0	0	0	0	0	0	0	0	0	0	0	0	0	0	0	0	0	0	0	0	0	0	0	0	0	0	0	0	0	0	0	0	0	0	0	0	0	0	0	0	0	0	0	0	0	0
OG0000254	0	0	0	0	0	0	0	0	0	0	0	0	0	0	0	0	0	0	0	0	0	0	0	0	0	0	0	0	0	0	0	0	0	0	0	0	0	0	0	0	0	0	0	0	0	0	0	0	0
OG0000255	0	0	0	0	0	0	0	0	0	0	0	0	0	0	0	0	0	0	0	0	0	0	0	0	0	0	0	0	0	0	0	0	0	0	0	0	0	0	0	0	0	0	0	0	0	0	0	0	0
OG0000256	0	0	0	0	0	0	0	0	0	0	0	0	0	0	0	0	0	0	0	0	0	0	0	0	0	0	0	0	0	0	0	0	0	0	0	0	0	0	0	0	0	0	0	0	0	0	0	0	0
OG0000257	0	0	0	0	0	0	0	0	0	0	0	0	0	0	0	0	0	0	0	0	0	0	0	0	0	0	0	0	0	0	0	0	0	0	0	0	0	0	0	0	0	0	0	0	0	0	0	0	0
OG0000258	0	0	0	0	0	0	0	0	0	0	0	0	0	0	0	0	0	0	0	0	0	0	0	0	0	0	0	0	0	0	0	0	0	0	0	0	0	0	0	0	0	0	0	0	0	0	0	0	0
OG0000259	0	0	0	0	0	0	0	0	0	0	0	0	0	0	0	0	0	0	0	0	0	0	0	0	0	0	0	0	0	0	0	0	0	0	0	0	0	0	0	0	0	0	0	0	0	0	0	0	0
OG0000260	0	0	0	0	0	0	0	0	0	0	0	0	0	0	0	0	0	0	0	0	0	0	0	0	0	0	0	0	0	0	0	0	0	0	0	0	0	0	0	0	0	0	0	0	0	0	0	0	0
OG0000261	0	0	0	0	0	0	0	0	0	0	0	0	0	0	0	0	0	0	0	0	0	0	0	0	0	0	0	0	0	0	0	0	0	0	0	0	0	0	0	0	0	0	0	0	0	0	0	0	0
OG0000262	0	0	0	0	0	0	0	0	0	0	0	0	0	0	0	0	0	0	0	0	0	0	0	0	0	0	0	0	0	0	0	0	0	0	0	0	0	0	0	0	0	0	0	0	0	0	0	0	0
OG0000263	0	0	0	0	0	0	0	0	0	0	0	0	0	0	0	0	0	0	0	0	0	0	0	0	0	0	0	0	0	0	0	0	0	0	0	0	0	0	0	0	0	0	0	0	0	0	0	0	0
OG0000264	0	0	0	0	0	0	0	0	0	0	0	0	0	0	0	0	0	0	0	0	0	0	0	0	0	0	0	0	0	0	0	0	0	0	0	0	0	0	0	0	0	0	0	0	0	0	0	0	0
OG0000265	0	0	0	0	0	0	0	0	0	0	0	0	0	0	0	0	0	0	0	0	0	0	0	0	0	0	0	0	0	0	0	0	0	0	0	0	0	0	0	0	0	0	0	0	0	0	0	0	0
OG0000266	0	0	0	0	0	0	0	0	0	0	0	0	0	0	0	0	0	0	0	0	0	0	0	0	0	0	0	0	0	0	0	0	0	0	0	0	0	0	0	0	0	0	0	0	0	0	0	0	0
OG0000267	0	0	0	0	0	0	0	0	0	0	0	0	0	0	0	0	0	0	0	0	0	0	0	0	0	0	0	0	0	0	0	0	0	0	0	0	0	0	0	0	0	0	0	0	0	0	0	0	0
OG0000268	0	0	0	0	0	0	0	0	0	0	0	0	0	0	0	0	0	0	0	0	0	0	0	0	0	0	0	0	0	0	0	0	0	0	0	0	0	0	0	0	0	0	0	0	0	0	0	0	0
OG0000269	0	0	0	0	0	0	0	0	0	0	0	0	0	0	0	0	0	0	0	0	0	0	0	0	0	0	0	0	0	0	0	0	0	0	0	0	0	0	0	0	0	0	0	0	0	0	0	0	0
OG0000270	0	0	0	0	0	0	0	0	0	0	0	0	0	0	0	0	0	0	0	0	0	0	0	0	0	0	0	0	0	0	0	0	0	0	0	0	0	0	0	0	0	0	0	0	0	0	0	0	0
OG0000271	0	0	0	0	0	0	0	0	0	0	0	0	0	0	0	0	0	0	0	0	0	0	0	0	0	0	0	0	0	0	0	0	0	0	0	0	0	0	0	0	0	0	0	0	0	0	0	0	0
OG0000272	0	0	0	0	0	0	0	0	0	0	0	0	0	0	0	0	0	0	0	0	0	0	0	0	0	0	0	0	0	0	0	0	0	0	0	0	0	0	0	0	0	0	0	0	0	0	0	0	0
OG0000273	0	0	0	0	0	0	0	0	0	0	0	0	0	0	0	0	0	0	0	0	0	0	0	0	0	0	0	0	0	0	0	0	0	0	0	0	0	0	0	0	0	0	0	0	0	0	0	0	0
OG0000274	0	0	0	0	0	0	0	0	0	0	0	0	0	0	0	0	0	0	0	0	0	0	0	0	0	0	0	0	0	0	0	0	0	0	0	0	0	0	0	0	0	0	0	0	0	0	0	0	0
OG0000275	0	0	0	0	0	0	0	0	0	0	0	0	0	0	0	0	0	0	0	0	0	0	0	0	0	0	0	0	0	0	0	0	0	0	0	0	0	0	0	0	0	0	0	0	0	0	0	0	0
OG0000276	0	0	0	0	0	0	0	0	0	0	0	0	0	0	0	0	0	0	0	0	0	0	0	0	0	0	0	0	0	0	0	0	0	0	0	0	0	0	0	0	0	0	0	0	0	0	0	0	0
OG0000277	0	0	0	0	0	0	0	0	0	0	0	0	0	0	0	0	0	0	0	0	0	0	0	0	0	0	0	0	0	0	0	0	0	0	0	0	0	0	0	0	0	0	0	0	0	0	0	0	0
OG0000278	0	0	0	0	0	0	0	0	0	0	0	0	0	0	0	0	0	0	0	0	0	0	0	0	0	0	0	0	0	0	0	0	0	0	0	0	0	0	0	0	0	0	0	0	0	0	0	0	0
OG0000279	0	0	0	0	0	0	0	0	0	0	0	0	0	0	0	0	0	0	0	0	0	0	0	0	0	0	0	0	0	0	0	0	0	0	0	0	0	0	0	0	0	0	0	0	0	0	0	0	0
OG0000280	0	0	0	0	0	0	0	0	0	0	0	0	0	0	0	0	0	0	0	0	0	0	0	0	0	0	0	0	0	0	0	0	0	0	0	0	0	0	0	0	0	0	0	0	0	0	0	0	0
OG0000281	0	0	0	0	0	0	0	0	0	0	0	0	0	0	0	0	0	0	0	0	0	0	0	0	0	0	0	0	0	0	0	0	0	0	0	0	0	0	0	0	0	0	0	0	0	0	0	0	0
OG0000282	0	0	0	0	0	0	0	0	0	0	0	0	0	0	0	0	0	0	0	0	0	0	0	0	0	0	0	0	0	0	0	0	0	0	0	0	0	0	0	0	0	0	0	0	0	0	0	0	0
OG0000283	0	0	0	0	0	0	0	0	0	0	0	0	0	0	0	0	0	0	0	0	0	0	0	0	0	0	0	0	0	0	0	0	0	0	0	0	0	0	0	0	0	0	0	0	0	0	0	0	0
OG0000284	0	0	0	0	0	0	0	0	0	0	0	0	0	0	0	0	0	0	0	0	0	0	0	0	0	0	0	0	0	0	0	0	0	0	0	0	0	0	0	0	0	0	0	0	0	0	0	0	0
OG0000285	0	0	0	0	0	0	0	0	0	0	0	0	0	0	0	0	0	0	0	0	0	0	0	0	0	0	0	0	0	0	0	0	0	0	0	0	0	0	0	0	0	0	0	0	0	0	0	0	0
OG0000286	0	0	0	0	0	0	0	0	0	0	0	0	0	0	0	0	0	0	0	0	0	0	0	0	0	0	0	0	0	0	0	0	0	0	0	0	0	0	0	0	0	0	0	0	0	0	0	0	0
OG0000287	0	0	0	0	0	0	0	0	0	0	0	0	0	0	0	0	0	0	0	0	0	0	0	0	0	0	0	0	0	0	0	0	0	0	0	0	0	0	0	0	0	0	0	0	0	0	0	0	0
OG0000288	0	0	0	0	0	0	0	0	0	0	0	0	0	0	0	0	0	0	0	0	0	0	0	0	0	0	0	0	0	0	0	0	0	0	0	0	0	0	0	0	0	0	0	0	0	0	0	0	0
OG0000289	0	0	0	0	0	0	0	0	0	0	0	0	0	0	0	0	0	0	0	0	0	0	0	0	0	0	0	0	0	0	0	0	0	0	0	0	0	0	0	0	0	0	0	0	0	0	0	0	0
OG0000290	0	0	0	0	0	0	0	0	0	0	0	0	0	0	0	0	0	0	0	0	0	0	0	0	0	0	0	0	0	0	0	0	0	0	0	0	0	0	0	0	0	0	0	0	0	0	0	0	0
OG0000291	0	0	0	0	0	0	0	0	0	0	0	0	0	0	0	0	0	0	0	0	0	0	0	0	0	0	0	0	0	0	0	0	0	0	0	0	0	0	0	0	0	0	0	0	0	0	0	0	0
OG0000292	0	0	0	0	0	0	0	0	0	0	0	0	0	0	0	0	0	0	0	0	0	0	0	0	0	0	0	0	0	0	0	0	0	0	0	0	0	0	0	0	0	0	0	0	0	0	0	0	0
OG0000293	0	0	0	0	0	0	0	0	0	0	0	0	0	0	0	0	0	0	0	0	0	0	0	0	0	0	0	0	0	0	0	0	0	0	0	0	0	0	0	0	0	0	0	0	0	0	0	0	0
OG0000294	0	0	0	0	0	0	0	0	0	0	0	0	0	0	0	0	0	0	0	0	0	0	0	0	0	0	0	0	0	0	0	0	0	0	0	0	0	0	0	0	0	0	0	0	0	0	0	0	0
OG0000295	0	0	0	0	0	0	0	0	0	0	0	0	0	0	0	0	0	0	0	0	0	0	0	0	0	0	0	0	0	0	0	0	0	0	0	0	0	0	0	0	0	0	0	0	0	0	0	0	0
OG0000296	0	0	0	0	0	0	0	0	0	0	0	0	0	0	0	0	0	0	0	0	0	0	0	0	0	0	0	0	0	0	0	0	0	0	0	0	0	0	0	0	0	0	0	0	0	0	0	0	0
OG0000297	0	0	0	0	0	0	0	0	0	0	0	0	0	0	0	0	0	0	0	0	0	0	0	0	0	0	0	0	0	0	0	0	0	0	0	0	0	0	0	0	0	0	0	0	0	0	0	0	0
OG0000298	0	0	0	0	0	0	0	0	0	0	0	0	0	0	0	0	0	0	0	0	0	0	0	0	0	0	0	0	0	0	0	0	0	0	0	0	0	0	0	0	0	0	0	0	0	0	0	0	0
OG0000299	0	0	0	0	0	0	0	0	0	0	0	0	0	0	0	0	0	0	0	0	0	0	0	0	0	0	0	0	0	0	0	0	0	0	0	0	0	0	0	0	0	0	0	0	0	0	0	0	0
OG0000300	0	0	0	0	0	0	0	0	0	0	0	0	0	0	0	0	0	0	0	0	0	0	0	0	0	0	0	0	0	0	0	0	0	0	0	0	0	0	0	0	0	0	0	0	0	0	0	0	0
OG0000301	0	0	0	0	0	0	0	0	0	0	0	0	0	0	0	0	0	0	0	0	0	0	0	0	0	0	0	0	0	0	0	0	0	0	0	0	0	0	0	0	0	0	0	0	0	0	0	0	0
OG0000302	0	0	0	0	0	0	0	0	0	0	0	0	0	0	0	0	0	0	0	0	0	0	0	0	0	0	0	0	0	0	0	0	0	0	0	0	0	0	0	0	0	0	0	0	0	0	0	0	0
OG0000303	0	0	0	0	0	0	0	0	0	0	0	0	0	0	0	0	0	0	0	0	0	0	0	0	0	0	0	0	0	0	0	0	0	0	0	0	0	0	0	0	0	0	0	0	0	0	0	0	0
OG0000304	0	0	0	0	0	0	0	0	0	0	0	0	0	0	0	0	0	0	0	0	0	0	0	0	0	0	0	0	0	0	0	0	0	0	0	0	0	0	0	0	0	0	0	0	0	0	0	0	0
OG0000305	0	0	0	0	0	0	0	0	0	0	0	0	0	0	0	0	0	0	0	0	0	0	0	0	0	0	0	0	0	0	0	0	0	0	0	0	0	0	0	0	0	0	0	0	0	0	0	0	0
OG0000306	0	0	0	0	0	0	0	0	0	0	0	0	0	0	0	0	0	0	0	0	0	0	0	0	0	0	0	0	0	0	0	0	0	0	0	0	0	0	0	0	0	0	0	0	0	0	0	0	0
OG0000307	0	0	0	0	0	0	0	0	0	0	0	0	0	0	0	0	0	0	0	0	0	0	0	0	0	0	0	0	0	0	0	0	0	0	0	0	0	0	0	0	0	0	0	0	0	0	0	0	0
OG0000308	0	0	0	0	0	0	0	0	0	0	0	0	0	0	0	0	0	0	0	0	0	0	0	0	0	0	0	0	0	0	0	0	0	0	0	0	0	0	0	0	0	0	0	0	0	0	0	0	0
OG0000309	0	0	0	0	0	0	0	0	0	0	0	0	0	0	0	0	0	0	0	0	0	0	0	0	0	0	0	0	0	0	0	0	0	0	0	0	0	0	0	0	0	0	0	0	0	0	0	0	0
OG0000310	0	0	0	0	0	0	0	0	0	0	0	0	0	0	0	0	0	0	0	0	0	0	0	0	0	0	0	0	0	0	0	0	0	0	0	0	0	0	0	0	0	0	0	0	0	0	0	0	0
OG0000311	0	0	0	0	0	0	0	0	0	0	0	0	0	0	0	0	0	0	0	0	0	0	0	0	0	0	0	0	0	0	0	0	0	0	0	0	0	0	0	0	0	0	0	0	0	0	0	0	0
OG0000312	0	0	0	0	0	0	0	0	0	0	0	0	0	0	0	0	0	0	0	0	0	0	0	0	0	0	0	0	0	0	0	0	0	0	0	0	0	0	0	0	0	0	0	0	0	0	0	0	0
OG0000313	0	0	0	0	0	0	0	0	0	0	0	0	0	0	0	0	0	0	0	0	0	0	0	0	0	0	0	0	0	0	0	0	0	0	0	0	0	0	0	0	0	0	0	0	0	0	0	0	0
OG0000314	0	0	0	0	0	0	0	0	0	0	0	0	0	0	0	0	0	0	0	0	0	0	0	0	0	0	0	0	0	0	0	0	0	0	0	0	0	0	0	0	0	0	0	0	0	0	0	0	0
OG0000315	0	0	0	0	0	0	0	0	0	0	0	0	0	0	0	0	0	0	0	0	0	0	0	0	0	0	0	0	0	0	0	0	0	0	0	0	0	0	0	0	0	0	0	0	0	0	0	0	0
OG0000316	0	0	0	0	0	0	0	0	0	0	0	0	0	0	0	0	0	0	0	0	0	0	0	0	0	0	0	0	0	0	0	0	0	0	0	0	0	0	0	0	0	0	0	0	0	0	0	0	0
OG0000317	0	0	0	0	0	0	0	0	0	0	0	0	0	0	0	0	0	0	0	0	0	0	0	0	0	0	0	0	0	0	0	0	0	0	0	0	0	0	0	0	0	0	0	0	0	0	0	0	0
OG0000318	0	0	0	0	0	0	0	0	0	0	0	0	0	0	0	0	0	0	0	0	0	0	0	0	0	0	0	0	0	0	0	0	0	0	0	0	0	0	0	0	0	0	0	0	0	0	0	0	0
OG0000319	0	0	0	0	0	0	0	0	0	0	0	0	0	0	0	0	0	0	0	0	0	0	0	0	0	0	0	0	0	0	0	0	0	0	0	0	0	0	0	0	0	0	0	0	0	0	0	0	0
OG0000320	0	0	0	0	0	0	0	0	0	0	0	0	0	0	0	0	0	0	0	0	0	0	0	0	0	0	0	0	0	0	0	0	0	0	0	0	0	0	0	0	0	0	0	0	0	0	0	0	0
OG0000321	0	0	0	0	0	0	0	0	0	0	0	0	0	0	0	0	0	0	0	0	0	0	0	0	0	0	0	0	0	0	0	0	0	0	0	0	0	0	0	0	0	0	0	0	0	0	0	0	0
OG0000322	0	0	0	0	0	0	0	0	0	0	0	0	0	0	0	0	0	0	0	0	0	0	0	0	0	0	0	0	0	0	0	0	0	0	0	0	0	0	0	0	0	0	0	0	0	0	0	0	0
OG0000323	0	0	0	0	0	0	0	0	0	0	0	0	0	0	0	0	0	0	0	0	0	0	0	0	0	0	0	0	0	0	0	0	0	0	0	0	0	0	0	0	0	0	0	0	0	0	0	0	0
OG0000324	0	0	0	0	0	0	0	0	0	0	0	0	0	0	0	0	0	0	0	0	0	0	0	0	0	0	0	0	0	0	0	0	0	0	0	0	0	0	0	0	0	0	0	0	0	0	0	0	0
OG0000325	0	0	0	0	0	0	0	0	0	0	0	0	0	0	0	0	0	0	0	0	0	0	0	0	0	0	0	0	0	0	0	0	0	0	0	0	0	0	0	0	0	0	0	0	0	0	0	0	0
OG0000326	0	0	0	0	0	0	0	0	0	0	0	0	0	0	0	0	0	0	0	0	0	0	0	0	0	0	0	0	0	0	0	0	0	0	0	0	0	0	0	0	0	0	0	0	0	0	0	0	0
OG0000327	0	0	0	0	0	0	0	0	0	0	0	0	0	0	0	0	0	0	0	0	0	0	0	0	0	0	0	0	0	0	0	0	0	0	0	0	0	0	0	0	0	0	0	0	0	0	0	0	0
OG0000328	0	0	0	0	0	0	0	0	0	0	0	0	0	0	0	0	0	0	0	0	0	0	0	0	0	0	0	0	0	0	0	0	0	0	0	0	0	0	0	0	0	0	0	0	0	0	0	0	0
OG0000329	0	0	0	0	0	0	0	0	0	0	0	0	0	0	0	0	0	0	0	0	0	0	0	0	0	0	0	0	0	0	0	0	0	0	0	0	0	0	0	0	0	0	0	0	0	0	0	0	0
OG0000330	0	0	0	0	0	0	0	0	0	0	0	0	0	0	0	0	0	0	0	0	0	0	0	0	0	0	0	0	0	0	0	0	0	0	0	0	0	0	0	0	0	0	0	0	0	0	0	0	0
OG0000331	0	0	0	0	0	0	0	0	0	0	0	0	0	0	0	0	0	0	0	0	0	0	0	0	0	0	0	0	0	0	0	0	0	0	0	0	0	0	0	0	0	0	0	0	0	0	0	0	0
OG0000332	0	0	0	0	0	0	0	0	0	0	0	0	0	0	0	0	0	0	0	0	0	0	0	0	0	0	0	0	0	0	0	0	0	0	0	0	0	0	0	0	0	0	0	0	0	0	0	0	0
OG0000333	0	0	0	0	0	0	0	0	0	0	0	0	0	0	0	0	0	0	0	0	0	0	0	0	0	0	0	0	0	0	0	0	0	0	0	0	0	0	0	0	0	0	0	0	0	0	0	0	0
OG0000334	0	0	0	0	0	0	0	0	0	0	0	0	0	0	0	0	0	0	0	0	0	0	0	0	0	0	0	0	0	0	0	0	0	0	0	0	0	0	0	0	0	0	0	0	0	0	0	0	0
OG0000335	0	0	0	0	0	0	0	0	0	0	0	0	0	0	0	0	0	0	0	0	0	0	0	0	0	0	0	0	0	0	0	0	0	0	0	0	0	0	0	0	0	0	0	0	0	0	0	0	0
OG0000336	0	0	0	0	0	0	0	0	0	0	0	0	0	0	0	0	0	0	0	0	0	0	0	0	0	0	0	0	0	0	0	0	0	0	0	0	0	0	0	0	0	0	0	0	0	0	0	0	0
OG0000337	0	0	0	0	0	0	0	0	0	0	0	0	0	0	0	0	0	0	0	0	0	0	0	0	0	0	0	0	0	0	0	0	0	0	0	0	0	0	0	0	0	0	0	0	0	0	0	0	0
OG0000338	0	0	0	0	0	0	0	0	0	0	0	0	0	0	0	0	0	0	0	0	0	0	0	0	0	0	0	0	0	0	0	0	0	0	0	0	0	0	0	0	0	0	0	0	0	0	0	0	0
OG0000339	0	0	0	0	0	0	0	0	0	0	0	0	0	0	0	0	0	0	0	0	0	0	0	0	0	0	0	0	0	0	0	0	0	0	0	0	0	0	0	0	0	0	0	0	0	0	0	0	0
OG0000340	0	0	0	0	0	0	0	0	0	0	0	0	0	0	0	0	0	0	0	0	0	0	0	0	0	0	0	0	0	0	0	0	0	0	0	0	0	0	0	0	0	0	0	0	0	0	0	0	0
OG0000341	0	0	0	0	0	0	0	0	0	0	0	0	0	0	0	0	0	0	0	0	0	0	0	0	0	0	0	0	0	0	0	0	0	0	0	0	0	0	0	0	0	0	0	0	0	0	0	0	0
OG0000342	0	0	0	0	0	0	0	0	0	0	0	0	0	0	0	0	0	0	0	0	0	0	0	0	0	0	0	0	0	0	0	0	0	0	0	0	0	0	0	0	0	0	0	0	0	0	0	0	0
OG0000343	0	0	0	0	0	0	0	0	0	0	0	0	0	0	0	0	0	0	0	0	0	0	0	0	0	0	0	0	0	0	0	0	0	0	0	0	0	0	0	0	0	0	0	0	0	0	0	0	0
OG0000344	0	0	0	0	0	0	0	0	0	0	0	0	0	0	0	0	0	0	0	0	0	0	0	0	0	0	0	0	0	0	0	0	0	0	0	0	0	0	0	0	0	0	0	0	0	0	0	0	0
OG0000345	0	0	0	0	0	0	0	0	0	0	0	0	0	0	0	0	0	0	0	0	0	0	0	0	0	0	0	0	0	0	0	0	0	0	0	0	0	0	0	0	0	0	0	0	0	0	0	0	0
OG0000346	0	0	0	0	0	0	0	0	0	0	0	0	0	0	0	0	0	0	0	0	0	0	0	0	0	0	0	0	0	0	0	0	0	0	0	0	0	0	0	0	0	0	0	0	0	0	0	0	0
OG0000347	0	0	0	0	0	0	0	0	0	0	0	0	0	0	0	0	0	0	0	0	0	0	0	0	0	0	0	0	0	0	0	0	0	0	0	0	0	0	0	0	0	0	0	0	0	0	0	0	0
OG0000348	0	0	0	0	0	0	0	0	0	0	0	0	0	0	0	0	0	0	0	0	0	0	0	0	0	0	0	0	0	0	0	0	0	0	0	0	0	0	0	0	0	0	0	0	0	0	0	0	0
OG0000349	0	0	0	0	0	0	0	0	0	0	0	0	0	0	0	0	0	0	0	0	0	0	0	0	0	0	0	0	0	0	0	0	0	0	0	0	0	0	0	0	0	0	0	0	0	0	0	0	0
OG0000350	0	0	0	0	0	0	0	0	0	0	0	0	0	0	0	0	0	0	0	0	0	0	0	0	0	0	0	0	0	0	0	0	0	0	0	0	0	0	0	0	0	0	0	0	0	0	0	0	0
OG0000351	0	0	0	0	0	0	0	0	0	0	0	0	0	0	0	0	0	0	0	0	0	0	0	0	0	0	0	0	0	0	0	0	0	0	0	0	0	0	0	0	0	0	0	0	0	0	0	0	0
OG0000352	0	0	0	0	0	0	0	0	0	0	0	0	0	0	0	0	0	0	0	0	0	0	0	0	0	0	0	0	0	0	0	0	0	0	0	0	0	0	0	0	0	0	0	0	0	0	0	0	0
The geneIDs of 14 unique OrthoGroups consist of MYB only from Brassicaceae.
OG0000036	Arabidopsis thaliana|AT5G61420	Brassica carinata|KAG22400631	Brassica carinata|KAG22635351	Brassica carinata|KAG22636331	Brassica carinata|KAG22783621	Brassica carinata|KAG22843421	Brassica carinata|KAG23011721	Brassica juncea|A02 VARUNA g4601	Brassica juncea|A03 VARUNA g4433	Brassica juncea|A09 VARUNA g746	Brassica juncea|B01 VARUNA g2048	Brassica juncea|B06 VARUNA g255	Brassica juncea|B08 VARUNA g1379	Brassica napus|GWHGANRE013960	Brassica napus|GWHGANRE057585	Brassica napus|GWHGANRE090747	Brassica napus|GWHGANRE099449	Brassica nigra|BniB02g0758502N	Brassica nigra|BniB04g0026702N	Brassica nigra|BniB07g0412002N	Brassica oleracea|BolC2t12216H	Brassica oleracea|BolC7t45028H	Brassica oleracea|BolC9t53733H	Brassica rapa|Parent=A02p498602 BraZ1	Brassica rapa|Parent=A03p475802 BraZ1	Brassica rapa|Parent=A09p076502 BraZ1	Camelina sativa|XP 0104439621	Camelina sativa|XP 0104573231	Camelina sativa|XP 0104838091	Capsella grandiflora|EOA146091	Capsella rubella|Carub0008s2210	Cardamine hirsuta|CARHR275180	Eutrema salsugineum|Thhalv10004407m	Lobularia maritima|GWHGANWC005946	Megacarpaea delavayi|GWHGANWI023473	Megacarpaea delavayi|GWHGANWI027278	Megadenia pygmaea|GWHGANWB016000	Microthlaspi erraticum|CAA70224931	Raphanus raphanistrum|RrC21134	Raphanus raphanistrum|RrC4759	Raphanus sativus|Rsa10 000561 g00008	Raphanus sativus|Rsa10 001661 g00019	Sinapis alba|KAF80453551	Sinapis alba|KAF80457631	Sinapis alba|KAF80631111	Sinapis alba|KAF80895361	Tarenaya hassleriana|XP 0105477701
OG0000038	Brassica carinata|KAG22571141	Brassica carinata|KAG22686861	Brassica carinata|KAG23197511	Brassica juncea|A06 VARUNA g1382	Brassica juncea|A08 VARUNA g2990	Brassica juncea|B07 VARUNA g4178	Brassica napus|GWHGANRE024838	Brassica napus|GWHGANRE095481	Brassica napus|GWHGANRE096779	Brassica nigra|BniB03g0077602N	Brassica nigra|BniB04g0333002N	Brassica oleracea|BolC5t30409H	Brassica oleracea|BolC8t49512H	Brassica oleracea|BolC8t50818H	Brassica rapa|Parent=A06p155502 BraZ1	Brassica rapa|Parent=A08p329002 BraZ1	Camelina sativa|XP 0104595111	Camelina sativa|XP 0104770681	Camelina sativa|XP 0104982801	Capsella grandiflora|EOA361881	Capsella rubella|Carub0001s1836	Cardamine hirsuta|CARHR019340	Lobularia maritima|GWHGANWC017865	Megadenia pygmaea|GWHGANWB002531	Raphanus raphanistrum|RrC7349	Raphanus sativus|Rsa10 000151 g00085	Raphanus sativus|Rsa10 028291 g00003	Sinapis alba|KAF80457981	Sinapis alba|KAF81042551	Sinapis alba|KAF81124921
OG0000042	Arabidopsis thaliana|AT3G10595	Brassica carinata|KAG22426031	Brassica carinata|KAG23180681	Brassica carinata|KAG23180701	Brassica carinata|KAG23180741	Brassica carinata|KAG23180771	Brassica juncea|A01 VARUNA g4501	Brassica juncea|A01 VARUNA g4502	Brassica juncea|B01 VARUNA g433	Brassica juncea|B01 VARUNA g439	Brassica napus|GWHGANRE004597	Brassica nigra|BniB07g0575602N	Brassica oleracea|BolC1t05381H	Brassica rapa|Parent=A01p464102 BraZ1	Brassica rapa|Parent=A01p464302 BraZ1	Camelina sativa|XP 0104186151	Camelina sativa|XP 0104897541	Eutrema salsugineum|Thhalv10022070m	Lobularia maritima|GWHGANWC016003	Lobularia maritima|GWHGANWC016004	Megadenia pygmaea|GWHGANWB023887	Raphanus sativus|Rsa10 009511 g00007	Raphanus sativus|Rsa10 009511 g00008	Sinapis alba|KAF81066061
OG0000085	Brassica carinata|KAG22715321	Brassica carinata|KAG22715861	Brassica juncea|B04 VARUNA g3819	Brassica juncea|B04 VARUNA g3820	Brassica napus|GWHGANRE079235	Brassica oleracea|BolC5t33523H
OG0000116	Arabidopsis thaliana|AT5G07700	Cardamine hirsuta|CARHR205450	Microthlaspi erraticum|CAA70197221	Microthlaspi erraticum|CAA70269501
OG0000158	Brassica carinata|KAG22797481	Brassica napus|GWHGANRE104995	Brassica oleracea|BolC2t06611H
OG0000159	Brassica carinata|KAG23106161	Brassica juncea|B02 VARUNA g3379	Brassica nigra|BniB05g0348702N
OG0000233	Brassica carinata|KAG22430751	Brassica juncea|B08 VARUNA g333
OG0000234	Brassica juncea|A03 VARUNA g3065	Brassica napus|GWHGANRE061534
OG0000235	Brassica napus|GWHGANRE022459	Brassica napus|GWHGANRE079854
OG0000237	Camelina sativa|XP 0104517931	Camelina sativa|XP 0104965211
OG0000238	Camelina sativa|XP 0104162421	Camelina sativa|XP 0104283762
OG0000239	Capsella grandiflora|EOA182351	Capsella rubella|Carub0007s3737
OG0000319	Sinapis alba|KAF80455701	Sinapis alba|KAF80479581
[truncated: 390 more columns]

## Sheet: Table S9
Table S9 Functional annotation of the 34 orthogroups based on the information of Arabidopsis homologs within the orthogroups.
Orthogroups	Arabidopsis gene ID in this orthogroup	Biological process in which Arabidopsis gene involves
OG0000000	AT1G01500.1	cell differentiation, developmental growth, response to light stimulus
OG0000000	AT1G03890.1	seed maturation
OG0000000	AT1G03940.1	anthocyanin-containing compound biosynthetic process, regulation of flavonoid biosynthetic process, response to jasmonic acid
OG0000000	AT1G06180.1	regulation of flower development
OG0000000	AT1G08640.1	fatty acid metabolic process
OG0000000	AT1G09540.1	phloem or xylem histogenesis, regulation of stomatal movement, root development, seed coat development, xylem development
OG0000000	AT1G09870.1	cellular catabolic process, organonitrogen compound catabolic process, response to abscisic acid, response to osmotic stress, response to water deprivation
OG0000000	AT1G10930.1	cellular response to DNA damage stimulus, chromosome organization, double-strand break repair via homologous recombination
OG0000000	AT1G10950.1	pectin biosynthetic process
OG0000000	AT1G11380.1	carboxylic acid metabolic process, cellular catabolic process, organonitrogen compound catabolic process, response to light stimulus
OG0000000	AT1G11390.1	response to salt
OG0000000	AT1G14140.1	mitochondrial transport, response to cold
OG0000000	AT1G14920.1	gibberellic acid mediated signaling pathway, hyperosmotic salinity response, jasmonic acid mediated signaling pathway, meiotic cytokinesis, negative regulation of gibberellic acid mediated signaling pathway, negative regulation of seed germination, phloem transport, regulation of nitrogen utilization, regulation of reactive oxygen species metabolic process, regulation of seed dormancy process, re…
OG0000000	AT1G16490.1	lignin biosynthetic process, positive regulation of transcription, DNA-templated, regulation of secondary cell wall biogenesis
OG0000000	AT1G18570.1	defense response by callose deposition in cell wall, defense response to bacterium, indole glucosinolate biosynthetic process, induced systemic resistance, response to bacterium, response to insect
OG0000000	AT1G18710.1	acquisition of seed longevity, seed coat development
OG0000000	AT1G18950.1	vegetative to reproductive phase transition of meristem
OG0000000	AT1G18960.1	regulation of transcription, DNA-templated
OG0000000	AT1G22640.1	cinnamic acid biosynthetic process, negative regulation of metabolic process, response to wounding
OG0000000	AT1G23230.2	positive regulation of gene expression, regulation of transcription by RNA polymerase II
OG0000000	AT1G25350.1	glutamyl-tRNA aminoacylation, plant ovule development, translation
OG0000000	AT1G26761.1	chlorophyll metabolic process, response to light stimulus
OG0000000	AT1G28760.1	cellular response to hypoxia, chromatin organization
OG0000000	AT1G30870.1	response to oxidative stress, response to stress
OG0000000	AT1G34670.1	cellular response to auxin stimulus, negative regulation of lateral root development
OG0000000	AT1G35510.1	cell wall biogenesis, embryo development ending in seed dormancy, growth, negative regulation of metabolic process, plant-type cell wall organization or biogenesis, regulation of cellular component organization
OG0000000	AT1G35515.1	Unknown
OG0000000	AT1G43260.1	Unknown
OG0000000	AT1G46264.1	asymmetric cell division
OG0000000	AT1G48000.1	response to abscisic acid
OG0000000	AT1G52980.1	ribosome biogenesis
OG0000000	AT1G54210.1	autophagy
OG0000000	AT1G55520.1	DNA-templated transcription, initiation
OG0000000	AT1G56160.1	induced systemic resistance, ethylene mediated signaling pathway
OG0000000	AT1G56650.1	anthocyanin-containing compound biosynthetic process, anthocyanin-containing compound metabolic process, jasmonic acid mediated signaling pathway, positive regulation of anthocyanin biosynthetic process, regulation of anthocyanin biosynthetic process, removal of superoxide radicals, response to auxin, response to ethylene, response to oomycetes, sucrose mediated signaling
OG0000000	AT1G57560.1	anthocyanin-containing compound metabolic process, cell differentiation, defense response to bacterium, developmental growth, pigment biosynthetic process, plant epidermis development, regulation of cell death, response to fungus, response to jasmonic acid, response to wounding, root morphogenesis, tissue development
OG0000000	AT1G63910.1	positive regulation of syringal lignin biosynthetic process, positive regulation of transcription, DNA-templated, regulation of secondary cell wall biogenesis, regulation of transcription, DNA-templated
OG0000000	AT1G63970.1	carotenoid biosynthetic process, chlorophyll biosynthetic process
OG0000000	AT1G66230.1	L-phenylalanine biosynthetic process, positive regulation of transcription, DNA-templated, regulation of lignin biosynthetic process, regulation of phenylpropanoid metabolic process, regulation of secondary cell wall biogenesis
OG0000000	AT1G66370.1	regulation of anthocyanin biosynthetic process, regulation of transcription, DNA-templated
OG0000000	AT1G66380.1	regulation of anthocyanin biosynthetic process
OG0000000	AT1G66390.1	regulation of transcription, DNA-templated
OG0000000	AT1G67440.1	chloroplast organization, embryo development ending in seed dormancy, ribosomal small subunit assembly
OG0000000	AT1G67700.1	chlorophyll metabolic process, photosynthesis, light reaction, protein repair, response to light stimulus, small molecule metabolic process
OG0000000	AT1G67700.2	chlorophyll metabolic process, photosynthesis, light reaction, protein repair, response to light stimulus, small molecule metabolic process
OG0000000	AT1G69940.1	defense response to Gram-negative bacterium, pollen tube growth
OG0000000	AT1G71030.1	anthocyanin-containing compound biosynthetic process, proanthocyanidin biosynthetic process
OG0000000	AT1G73720.1	RNA splicing
OG0000000	AT1G74080.1	regulation of transcription, DNA-templated, response to insect
OG0000000	AT1G74430.1	cellular amine metabolic process, defense response to fungus, jasmonic acid mediated signaling pathway, monocarboxylic acid biosynthetic process, negative regulation of metabolic process, response to bacterium, response to light intensity, response to organonitrogen compound, response to water deprivation, response to wounding
OG0000000	AT1G74650.1	response to auxin
OG0000000	AT1G79180.1	positive regulation of transcription, DNA-templated, regulation of secondary cell wall biogenesis
OG0000000	AT1G79190.1	negative regulation of transcription, DNA-templated
OG0000000	AT2G16720.1	regulation of flavonol biosynthetic process
OG0000000	AT2G16730.1	cell differentiation, regulation of developmental growth, regulation of reproductive process
OG0000000	AT2G26950.1	regulation of transcription, DNA-templated
OG0000000	AT2G26960.1	microgametogenesis, regulation of transcription, DNA-templated
OG0000000	AT2G31180.1	positive regulation of transcription, DNA-templated, response to cold, response to freezing
OG0000000	AT2G31970.1	double-strand break repair, mitotic recombination, telomere capping, telomere maintenance
OG0000000	AT2G32460.1	gibberellic acid mediated signaling pathway, pollen development, positive regulation of abscisic acid-activated signaling pathway, positive regulation of programmed cell death, positive regulation of transcription, DNA-templated
OG0000000	AT2G46580.1	cellular catabolic process, organic substance catabolic process
OG0000000	AT2G47460.1	flavonoid biosynthetic process, positive regulation of transcription, DNA-templated, response to auxin, response to ethylene, response to salt stress
OG0000000	AT2G47470.1	double fertilization forming a zygote and endosperm, embryo development ending in seed dormancy, embryo sac development, pollen tube development, response to endoplasmic reticulum stress
OG0000000	AT3G01140.1	trichome branching
OG0000000	AT3G02940.1	secondary metabolic process
OG0000000	AT3G08500.1	positive regulation of transcription, DNA-templated, regulation of secondary cell wall biogenesis
OG0000000	AT3G11440.1	gibberellic acid mediated signaling pathway, negative regulation of growth, pollen sperm cell differentiation, positive regulation of programmed cell death, positive regulation of transcription, DNA-templated, regulation of transcription, DNA-templated
OG0000000	AT3G11460.1	cytidine to uridine editing
OG0000000	AT3G12720.1	regulation of transcription, DNA-templated, response to wounding
OG0000000	AT3G12800.1	oxoacid metabolic process, response to inorganic substance, secondary metabolic process
OG0000000	AT3G12820.1	regulation of gene expression, response to absence of light, response to cadmium ion, response to ethylene, response to iron ion starvation, response to zinc ion, stress response to nickel ion
OG0000000	AT3G13540.1	mucilage biosynthetic process involved in seed coat development, regulation of gene expression, seed coat development, seed germination, trichome differentiation, trichome morphogenesis
OG0000000	AT3G13790.2	defense response to fungus, response to wounding
OG0000000	AT3G13890.1	anther dehiscence, plant-type secondary cell wall biogenesis
OG0000000	AT3G13890.2	anther dehiscence, plant-type secondary cell wall biogenesis
OG0000000	AT3G14330.1	chloroplast RNA modification, cytidine to uridine editing
OG0000000	AT3G17630.1	cation transport, regulation of pH
OG0000000	AT3G20630.1	auxin-activated signaling pathway, cellular response to gibberellin stimulus, embryo development ending in seed dormancy, leaf morphogenesis, protein deubiquitination, regulation of cell population proliferation, root hair elongation
OG0000000	AT3G23250.1	response to cold, response to salt stress, response to water deprivation
OG0000000	AT3G23250.2	response to cold, response to salt stress, response to water deprivation
OG0000000	AT3G24000.1	meristem development
OG0000000	AT3G27320.1	nucleus
OG0000000	AT3G27785.1	endosperm development, negative regulation of endosperm development, negative regulation of seed maturation, positive regulation of fatty acid biosynthetic process, positive regulation of transcription, DNA-templated, regulation of glucosinolate biosynthetic process
OG0000000	AT3G27810.1	gibberellic acid mediated signaling pathway, jasmonic acid mediated signaling pathway, response to jasmonic acid, stamen development, stamen filament development
OG0000000	AT3G27920.1	cell fate specification, fruit development, gibberellic acid mediated signaling pathway, jasmonic acid mediated signaling pathway, regulation of protein localization, regulation of trichome morphogenesis, trichome differentiation, trichome patterning
OG0000000	AT3G28460.1	chloroplast rRNA processing
OG0000000	AT3G28470.1	anther wall tapetum development, microgametogenesis
OG0000000	AT3G28480.1	peptidyl-proline hydroxylation to 4-hydroxy-L-proline
OG0000000	AT3G28910.1	negative regulation of photomorphogenesis, plant-type hypersensitive response, response to bacterium, response to high light intensity, response to hypoxia, very long-chain fatty acid biosynthetic process
OG0000000	AT3G47850.1	vegetative to reproductive phase transition of meristem
OG0000000	AT3G48070.2	small molecule metabolic process
OG0000000	AT3G49690.1	abscisic acid-activated signaling pathway, phenylpropanoid metabolic process, response to water deprivation
OG0000000	AT3G51930.1	cell differentiation, cell division, developmental growth, root development, tissue development
OG0000000	AT3G56640.1	acceptance of pollen, pollen germination, pollen tube growth
OG0000000	AT3G58480.1	Unknown
OG0000000	AT3G61250.1	regulation of flower development
OG0000000	AT3G61290.1	Unknown
OG0000000	AT3G62610.1	flavonol biosynthetic process
OG0000000	AT3G63460.1	aromatic compound catabolic process, carbohydrate derivative metabolic process, cell differentiation, cellular nitrogen compound catabolic process, cytokinesis, developmental growth, heterocycle catabolic process, negative regulation of metabolic process, organic cyclic compound catabolic process, polysaccharide metabolic process, protein catabolic process, response to inorganic substance, respon…
OG0000000	AT4G00660.2	modulation by virus of host process, viral process
OG0000000	AT4G01370.1	cortical microtubule organization, hyperosmotic response, hypotonic salinity response, jasmonic acid and ethylene-dependent systemic resistance, jasmonic acid and ethylene-dependent systemic resistance, jasmonic acid mediated signaling pathway, male meiosis cytokinesis, phosphorylation, pollen development, response to abscisic acid, response to cold, response to fungus, response to salt stress, s…
OG0000000	AT4G01680.1	regulation of transcription, DNA-templated
OG0000000	AT4G01680.2	regulation of transcription, DNA-templated
OG0000000	AT4G01680.3	regulation of transcription, DNA-templated
OG0000000	AT4G02100.1	cell wall biogenesis, cellular catabolic process, plant-type cell wall organization or biogenesis, response to inorganic substance, small molecule metabolic process
OG0000000	AT4G03280.1	nonphotochemical quenching, photosynthetic electron transport chain
OG0000000	AT4G05090.1	inositol phosphate dephosphorylation, sulfate assimilation
OG0000000	AT4G05100.1	response to abscisic acid
OG0000000	AT4G09460.1	defense response to other organism, growth, response to auxin
OG0000000	AT4G12300.1	signal transduction
OG0000000	AT4G12350.1	L-phenylalanine biosynthetic process, positive regulation of transcription, DNA-templated, regulation of lignin biosynthetic process, regulation of phenylpropanoid metabolic process, regulation of secondary cell wall biogenesis, regulation of transcription, DNA-templated
OG0000000	AT4G15020.1	Unknown
OG0000000	AT4G16144.1	endocytosis, intracellular transport, protein K48-linked deubiquitination, protein K63-linked deubiquitination, vacuole organization
OG0000000	AT4G17785.1	positive regulation of transcription, DNA-templated, regulation of phenylpropanoid metabolic process, regulation of transcription, DNA-templated, suberin biosynthetic process
OG0000000	AT4G21440.1	regulation of transcription, DNA-templated, response to osmotic stress, response to wounding
OG0000000	AT4G21534.1	response to abscisic acid
OG0000000	AT4G22620.1	cellular response to hormone stimulus, response to abscisic acid, response to water deprivation, response to wounding, signal transduction
OG0000000	AT4G22670.1	chaperone cofactor-dependent protein refolding
OG0000000	AT4G22680.1	L-phenylalanine biosynthetic process, positive regulation of transcription, DNA-templated, regulation of lignin biosynthetic process, regulation of phenylpropanoid metabolic process, regulation of secondary cell wall biogenesis
OG0000000	AT4G23160.1	defense response to bacterium, protein phosphorylation
OG0000000	AT4G25560.1	far-red light signaling pathway, positive regulation of transcription, DNA-templated, response to red or far red light
OG0000000	AT4G26930.1	regulation of transcription, DNA-templated
OG0000000	AT4G28100.1	asymmetric cell division, meiotic cell cycle process, negative regulation of cellular process, seed development, shoot system development, tissue development
OG0000000	AT4G28110.1	cuticle hydrocarbon biosynthetic process, multidimensional cell growth, negative regulation of transcription, DNA-templated, regulation of primary metabolic process, regulation of raffinose metabolic process
OG0000000	AT4G32175.1	CUT catabolic process, "U4 snRNA 3-end processing", exonucleolytic catabolism of deadenylated mRNA, "exonucleolytic trimming to generate mature 3-end of 5.8S rRNA from tricistronic rRNA transcript (SSU-rRNA, 5.8S rRNA, LSU-rRNA)", nuclear polyadenylation-dependent rRNA catabolic process, nuclear polyadenylation-dependent tRNA catabolic process, "nuclear-transcribed mRNA catabolic process, exonucl…
OG0000000	AT4G32300.1	protein autophosphorylation
OG0000000	AT4G34990.1	response to abscisic acid
OG0000000	AT4G35000.1	cellular oxidant detoxification, response to oxidative stress
OG0000000	AT4G36670.1	cellular amino acid metabolic process, cellular catabolic process, defense response to bacterium, defense response to fungus, immune system process, organonitrogen compound catabolic process, regulation of defense response, response to inorganic substance, response to light stimulus, response to lipid, response to molecule of bacterial origin, response to organic cyclic compound, response to orga…
OG0000000	AT4G38620.1	negative regulation of sinapate ester biosynthetic process, negative regulation of transcription, DNA-templated, regulation of phenylpropanoid metabolic process, response to UV-B
OG0000000	AT5G04940.1	regulation of gene expression, epigenetic
OG0000000	AT5G06100.1	gibberellic acid mediated signaling pathway, negative regulation of growth, pollen sperm cell differentiation, positive regulation of abscisic acid-activated signaling pathway, positive regulation of programmed cell death, positive regulation of transcription, DNA-templated
OG0000000	AT5G06100.2	gibberellic acid mediated signaling pathway, negative regulation of growth, pollen sperm cell differentiation, positive regulation of abscisic acid-activated signaling pathway, positive regulation of programmed cell death, positive regulation of transcription, DNA-templated
OG0000000	AT5G07690.1	cellular response to sulfur starvation, defense response to fungus, drought recovery, hormone-mediated signaling pathway, induced systemic resistance, jasmonic acid mediated signaling pathway, mitochondria-nucleus signaling pathway, negative regulation of ethylene-activated signaling pathway, regulation of RNA binding transcription factor activity, regulation of glucosinolate biosynthetic process…
OG0000000	AT5G07700.1	regulation of glucosinolate biosynthetic process, response to insect, response to water deprivation
OG0000000	AT5G10280.1	positive regulation of fatty acid biosynthetic process, suberin biosynthetic process
OG0000000	AT5G12870.1	defense response to fungus, plant-type secondary cell wall biogenesis, positive regulation of secondary cell wall biogenesis, positive regulation of transcription, DNA-templated, regulation of secondary cell wall biogenesis
OG0000000	AT5G14170.1	DNA repair, regulation of flower development, regulation of gene expression, regulation of leaf development, response to UV-B, root development
OG0000000	AT5G14340.1	cellular response to arsenic-containing substance
OG0000000	AT5G14750.1	cell fate commitment, positive regulation of transcription, DNA-templated, root hair cell differentiation
OG0000000	AT5G14950.1	protein N-linked glycosylation
OG0000000	AT5G15310.1	cell morphogenesis
OG0000000	AT5G15310.2	cell morphogenesis
OG0000000	AT5G16600.1	L-phenylalanine biosynthetic process, positive regulation of transcription, DNA-templated, regulation of lignin biosynthetic process, regulation of phenylpropanoid metabolic process, regulation of secondary cell wall biogenesis
OG0000000	AT5G16760.1	inositol phosphorylation, myo-inositol hexakisphosphate biosynthetic process
OG0000000	AT5G16770.1	response to abscisic acid, response to water deprivation
OG0000000	AT5G16800.2	N-terminal protein amino acid acetylation, protein acetylation
OG0000000	AT5G17370.1	Unknown
OG0000000	AT5G18100.1	removal of superoxide radicals, response to oxidative stress
OG0000000	AT5G19830.1	Unknown
OG0000000	AT5G23810.1	amino acid transport, oxoacid metabolic process, response to abscisic acid, response to water deprivation
OG0000000	AT5G26660.1	negative regulation of transcription, DNA-templated
OG0000000	AT5G35370.1	signal transduction
OG0000000	AT5G35550.1	fatty acid biosynthetic process, proanthocyanidin biosynthetic process, response to osmotic stress
OG0000000	AT5G37680.1	defense response to virus
OG0000000	AT5G40030.1	protein phosphorylation
OG0000000	AT5G40330.1	regulation of transcription, DNA-templated, root epidermal cell differentiation, trichome branching, trichome differentiation, trichome patterning
OG0000000	AT5G40350.1	gibberellic acid mediated signaling pathway, jasmonic acid mediated signaling pathway, response to jasmonic acid, stamen development, stamen filament development
OG0000000	AT5G47430.1	mRNA processing, protein ubiquitination, ubiquitin-dependent protein catabolic process
OG0000000	AT5G49330.1	flavonol biosynthetic process
OG0000000	AT5G52260.1	nucleus
OG0000000	AT5G52600.1	positive regulation of transcription, DNA-templated, trichome differentiation
OG0000000	AT5G52650.1	cellular component biogenesis
OG0000000	AT5G54230.1	cellular cadmium ion homeostasis, positive regulation of gene expression, regulation of transcription, DNA-templated
OG0000000	AT5G55020.1	pollen tube growth
OG0000000	AT5G56110.1	anther wall tapetum development, pollen development, regulation of transcription, DNA-templated, trichome morphogenesis
OG0000000	AT5G57620.1	cell differentiation
OG0000000	AT5G59240.1	maturation of SSU-rRNA from tricistronic rRNA transcript (SSU-rRNA, 5.8S rRNA, LSU-rRNA), translation
OG0000000	AT5G60890.1	cellular response to sulfur starvation, defense response to insect, indole glucosinolate biosynthetic process, positive regulation of transcription, DNA-templated, tryptophan biosynthetic process
OG0000000	AT5G60990.1	rRNA processing
OG0000000	AT5G61420.2	cellular response to sulfur starvation, defense response to fungus, induced systemic resistance, regulation of glucosinolate biosynthetic process, regulation of transcription, DNA-templated, response to bacterium, response to insect
OG0000000	AT5G61980.1	cytoskeleton organization, root hair cell tip growth
OG0000000	AT5G62320.1	cell differentiation
OG0000000	AT5G62470.1	regulation of gene expression, regulation of transcription, DNA-templated, response to water deprivation, wax biosynthetic process
OG0000000	AT5G64610.1	DNA repair, regulation of photoperiodism, flowering, response to UV-B
OG0000000	AT5G64970.1	transmembrane transport
OG0000000	AT5G65230.1	nucleus
OG0000001	AT1G01950.1	root development
OG0000001	AT1G04560.1	Unknown
OG0000001	AT1G05140.1	response to cold
OG0000001	AT1G06180.1	regulation of flower development
OG0000001	AT1G06720.1	endonucleolytic cleavage of tricistronic rRNA transcript (SSU-rRNA, 5.8S rRNA, LSU-rRNA), maturation of SSU-rRNA from tricistronic rRNA transcript (SSU-rRNA, 5.8S rRNA, LSU-rRNA)
OG0000001	AT1G07290.1	GDP-mannose transmembrane transport, nucleotide-sugar transmembrane transport
OG0000001	AT1G07660.1	DNA repair, histone methylation, peptidyl-amino acid modification
OG0000001	AT1G08080.1	one-carbon metabolic process
OG0000001	AT1G08810.1	response to abscisic acid, response to light stimulus, response to water deprivation, stomatal movement
OG0000001	AT1G09090.2	defense response, response to heat, seed germination
OG0000001	AT1G09540.1	phloem or xylem histogenesis, regulation of stomatal movement, root development, seed coat development, xylem development
OG0000001	AT1G09770.1	defense response to bacterium, defense response to fungus, regulation of transcription, DNA-templated
OG0000001	AT1G09960.1	cell growth, cellular protein modification process, defense response, developmental growth involved in morphogenesis, meristem development, plant-type cell wall biogenesis, regulation of gene expression, epigenetic
OG0000001	AT1G10940.1	primary root development, response to osmotic stress, response to salt stress
OG0000001	AT1G12420.1	response to abscisic acid
OG0000001	AT1G12780.1	galactose biosynthetic process
OG0000001	AT1G14350.1	embryo sac development, guard cell differentiation
OG0000001	AT1G14370.1	positive regulation of defense response to bacterium, protein phosphorylation
OG0000001	AT1G16490.1	lignin biosynthetic process, positive regulation of transcription, DNA-templated, regulation of secondary cell wall biogenesis
OG0000001	AT1G17820.1	signal transduction
OG0000001	AT1G17950.1	regulation of secondary cell wall biogenesis, regulation of transcription, DNA-templated
OG0000001	AT1G18570.1	defense response by callose deposition in cell wall, defense response to bacterium, indole glucosinolate biosynthetic process, induced systemic resistance, response to bacterium, response to insect
OG0000001	AT1G18710.1	acquisition of seed longevity, seed coat development
OG0000001	AT1G19260.1	Unknown
OG0000001	AT1G20050.1	sterol biosynthetic process
OG0000001	AT1G21840.1	nitrogen compound metabolic process, positive regulation of urease activity
OG0000001	AT1G22640.1	cinnamic acid biosynthetic process, negative regulation of metabolic process, response to wounding
OG0000001	AT1G25340.1	regulation of transcription, DNA-templated
OG0000001	AT1G25340.2	regulation of transcription, DNA-templated
OG0000001	AT1G26780.1	organ boundary specification between lateral organs and the meristem, regulation of transcription, DNA-templated
OG0000001	AT1G26780.2	organ boundary specification between lateral organs and the meristem, regulation of transcription, DNA-templated
OG0000001	AT1G27770.1	cellular response to oxygen-containing compound, defense response to bacterium, defense response to fungus, hormone-mediated signaling pathway, immune system process, negative regulation of cellular process, regulation of defense response, response to abscisic acid, response to chitin, response to salicylic acid, response to salt stress, response to wounding
OG0000001	AT1G32210.1	negative regulation of programmed cell death
OG0000001	AT1G32490.1	RNA splicing, embryo development ending in seed dormancy, post-transcriptional gene silencing by RNA
OG0000001	AT1G34300.1	protein phosphorylation
OG0000001	AT1G34670.1	cellular response to auxin stimulus, negative regulation of lateral root development
OG0000001	AT1G35515.1	Unknown
OG0000001	AT1G43330.1	regulation of transcription, DNA-templated
OG0000001	AT1G48000.1	response to abscisic acid
OG0000001	AT1G51340.2	citrate transport, response to aluminum ion, transmembrane transport
OG0000001	AT1G56160.1	induced systemic resistance, ethylene mediated signaling pathway
OG0000001	AT1G56650.1	anthocyanin-containing compound biosynthetic process, anthocyanin-containing compound metabolic process, jasmonic acid mediated signaling pathway, positive regulation of anthocyanin biosynthetic process, regulation of anthocyanin biosynthetic process, removal of superoxide radicals, response to auxin, response to ethylene, response to oomycetes, sucrose mediated signaling
OG0000001	AT1G57560.1	anthocyanin-containing compound metabolic process, cell differentiation, defense response to bacterium, developmental growth, pigment biosynthetic process, plant epidermis development, regulation of cell death, response to fungus, response to jasmonic acid, response to wounding, root morphogenesis, tissue development
OG0000001	AT1G59900.1	response to cadmium ion
OG0000001	AT1G60900.1	mRNA splicing, via spliceosome, response to abscisic acid
OG0000001	AT1G63180.1	pollen development
OG0000001	AT1G63910.1	positive regulation of syringal lignin biosynthetic process, positive regulation of transcription, DNA-templated, regulation of secondary cell wall biogenesis, regulation of transcription, DNA-templated
OG0000001	AT1G66230.1	L-phenylalanine biosynthetic process, positive regulation of transcription, DNA-templated, regulation of lignin biosynthetic process, regulation of phenylpropanoid metabolic process, regulation of secondary cell wall biogenesis
OG0000001	AT1G66370.1	regulation of anthocyanin biosynthetic process, regulation of transcription, DNA-templated
OG0000001	AT1G66380.1	regulation of anthocyanin biosynthetic process
OG0000001	AT1G66390.1	regulation of transcription, DNA-templated
OG0000001	AT1G68320.1	cellular response to phosphate starvation, gibberellin biosynthetic process, regulation of transcription, DNA-templated
OG0000001	AT1G68810.1	regulation of transcription, DNA-templated
OG0000001	AT1G69560.1	organ boundary specification between lateral organs and the meristem, regulation of transcription, DNA-templated
OG0000001	AT1G69850.1	abscisic acid transport, regulation of stomatal movement, response to nematode
OG0000001	AT1G72680.1	lignin biosynthetic process
OG0000001	AT1G73410.1	regulation of secondary cell wall biogenesis
OG0000001	AT1G73460.1	peptidyl-serine phosphorylation, peptidyl-threonine phosphorylation
OG0000001	AT1G74430.1	cellular amine metabolic process, defense response to fungus, jasmonic acid mediated signaling pathway, monocarboxylic acid biosynthetic process, negative regulation of metabolic process, response to bacterium, response to light intensity, response to organonitrogen compound, response to water deprivation, response to wounding
OG0000001	AT1G74650.1	response to auxin
OG0000001	AT1G76730.1	cellular catabolic process, organic substance catabolic process, response to light stimulus
OG0000001	AT1G77030.1	meiotic cell cycle process, regulation of developmental process, seed development
OG0000001	AT1G79180.1	positive regulation of transcription, DNA-templated, regulation of secondary cell wall biogenesis
OG0000001	AT1G79350.1	embryo development ending in seed dormancy, heat acclimation
OG0000001	AT1G80290.1	carbohydrate derivative metabolic process
OG0000001	AT2G02820.1	embryo sac development, guard cell differentiation
OG0000001	AT2G03050.1	cellular response to singlet oxygen, embryo development ending in seed dormancy
OG0000001	AT2G03220.1	plant-type cell wall biogenesis, xyloglucan biosynthetic process
OG0000001	AT2G05100.1	cellular response to abscisic acid stimulus, photosynthesis, light harvesting, photosynthesis, light harvesting in photosystem I, photosynthesis, light harvesting in photosystem II, positive regulation of reactive oxygen species biosynthetic process, regulation of stomatal closure, response to cold, response to desiccation, response to far red light, response to high light intensity, response to …
OG0000001	AT2G13960.1	regulation of transcription, DNA-templated
OG0000001	AT2G15240.1	integral component of Golgi membrane
OG0000001	AT2G18900.1	cell differentiation
OG0000001	AT2G20830.2	Unknown
OG0000001	AT2G21990.1	regulation of developmental process
OG0000001	AT2G23290.1	regulation of transcription, DNA-templated
OG0000001	AT2G25230.1	regulation of transcription, DNA-templated
OG0000001	AT2G26950.1	regulation of transcription, DNA-templated
OG0000001	AT2G26960.1	microgametogenesis, regulation of transcription, DNA-templated
OG0000001	AT2G26990.1	photomorphogenesis, protein catabolic process, protein deneddylation
OG0000001	AT2G29650.1	response to light stimulus, response to nematode
OG0000001	AT2G31180.1	positive regulation of transcription, DNA-templated, response to cold, response to freezing
OG0000001	AT2G32460.1	gibberellic acid mediated signaling pathway, pollen development, positive regulation of abscisic acid-activated signaling pathway, positive regulation of programmed cell death, positive regulation of transcription, DNA-templated
OG0000001	AT2G32460.2	gibberellic acid mediated signaling pathway, pollen development, positive regulation of abscisic acid-activated signaling pathway, positive regulation of programmed cell death, positive regulation of transcription, DNA-templated
OG0000001	AT2G32860.2	carbohydrate metabolic process, glucosinolate catabolic process, response to salt stress
OG0000001	AT2G36835.1	response to light intensity
OG0000001	AT2G36900.1	vesicle fusion, vesicle-mediated transport
OG0000001	AT2G37630.1	asymmetric cell division, defense response to bacterium, defense response to fungus, leaf formation, leaf morphogenesis, negative regulation of transcription, DNA-templated, polarity specification of adaxial/abaxial axis, regulation of innate immune response, response to virus
OG0000001	AT2G39810.1	negative regulation of transcription, DNA-templated, protein ubiquitination, response to cold, vegetative to reproductive phase transition of meristem
OG0000001	AT2G39880.1	pollen development, regulation of transcription, DNA-templated
OG0000001	AT2G40200.1	regulation of transcription, DNA-templated
OG0000001	AT2G40940.1	negative regulation of ethylene-activated signaling pathway
OG0000001	AT2G43950.1	cation transport
OG0000001	AT2G45140.1	endoplasmic reticulum membrane organization, endoplasmic reticulum-plasma membrane tethering, protein targeting
OG0000001	AT2G47110.1	ubiquitin-dependent protein catabolic process
OG0000001	AT2G47160.1	borate transport, detection of nutrient
OG0000001	AT2G47190.1	cellular response to phosphate starvation, positive regulation of transcription, DNA-templated, response to abscisic acid, response to salt stress, response to water deprivation
OG0000001	AT2G47460.1	flavonoid biosynthetic process, positive regulation of transcription, DNA-templated, response to auxin, response to ethylene, response to salt stress
OG0000001	AT3G01140.1	trichome branching
OG0000001	AT3G01540.2	rRNA processing
OG0000001	AT3G02940.1	secondary metabolic process
OG0000001	AT3G04120.1	fruit development, gluconeogenesis, glycolytic process, response to heat, response to hydrogen peroxide, response to oxidative stress, response to redox state, response to sucrose, seed development
OG0000001	AT3G04600.1	tryptophanyl-tRNA aminoacylation
OG0000001	AT3G04770.2	cytoplasmic translation, ribosomal small subunit assembly, translation
OG0000001	AT3G06490.1	positive regulation of anther dehiscence, response to fungus
OG0000001	AT3G07720.1	response to zinc ion
OG0000001	AT3G07770.1	protein folding
OG0000001	AT3G07830.1	carbohydrate metabolic process
OG0000001	AT3G08500.1	positive regulation of transcription, DNA-templated, regulation of secondary cell wall biogenesis
OG0000001	AT3G09040.1	RNA modification
OG0000001	AT3G09220.1	response to abscisic acid, response to water deprivation, root morphogenesis
OG0000001	AT3G09230.1	regulation of transcription, DNA-templated
OG0000001	AT3G09360.1	microgametogenesis
OG0000001	AT3G09370.1	cellular response to DNA damage stimulus
OG0000001	AT3G09370.2	cellular response to DNA damage stimulus
OG0000001	AT3G11440.1	gibberellic acid mediated signaling pathway, negative regulation of growth, pollen sperm cell differentiation, positive regulation of programmed cell death, positive regulation of transcription, DNA-templated, regulation of transcription, DNA-templated
OG0000001	AT3G12720.1	regulation of transcription, DNA-templated, response to wounding
OG0000001	AT3G12820.1	regulation of gene expression, response to absence of light, response to cadmium ion, response to ethylene, response to iron ion starvation, response to zinc ion, stress response to nickel ion
OG0000001	AT3G13410.1	carboxylic acid metabolic process, cell differentiation, developmental growth, embryo development ending in seed dormancy, polysaccharide metabolic process, root hair elongation, root morphogenesis, tissue development
OG0000001	AT3G13540.1	mucilage biosynthetic process involved in seed coat development, regulation of gene expression, seed coat development, seed germination, trichome differentiation, trichome morphogenesis
OG0000001	AT3G13890.1	anther dehiscence, plant-type secondary cell wall biogenesis
OG0000001	AT3G18100.1	regulation of transcription, DNA-templated
OG0000001	AT3G18100.2	regulation of transcription, DNA-templated
OG0000001	AT3G18100.3	regulation of transcription, DNA-templated
OG0000001	AT3G18165.1	defense response to bacterium, defense response to fungus
OG0000001	AT3G20290.1	endocytic recycling, endocytosis, hyperosmotic salinity response
OG0000001	AT3G23250.1	response to cold, response to salt stress, response to water deprivation
OG0000001	AT3G23330.1	RNA modification
OG0000001	AT3G24310.1	regulation of transcription, DNA-templated
OG0000001	AT3G24620.1	pollen tube growth, regulation of cellular component organization, regulation of developmental process
OG0000001	AT3G27785.1	endosperm development, negative regulation of endosperm development, negative regulation of seed maturation, positive regulation of fatty acid biosynthetic process, positive regulation of transcription, DNA-templated, regulation of glucosinolate biosynthetic process
OG0000001	AT3G27810.1	gibberellic acid mediated signaling pathway, jasmonic acid mediated signaling pathway, response to jasmonic acid, stamen development, stamen filament development
OG0000001	AT3G27920.1	cell fate specification, fruit development, gibberellic acid mediated signaling pathway, jasmonic acid mediated signaling pathway, regulation of protein localization, regulation of trichome morphogenesis, trichome differentiation, trichome patterning
OG0000001	AT3G28470.1	anther wall tapetum development, microgametogenesis
OG0000001	AT3G28910.1	negative regulation of photomorphogenesis, plant-type hypersensitive response, response to bacterium, response to high light intensity, response to hypoxia, very long-chain fatty acid biosynthetic process
OG0000001	AT3G29020.1	regulation of transcription, DNA-templated
OG0000001	AT3G29020.2	regulation of transcription, DNA-templated
OG0000001	AT3G29030.1	plant-type cell wall loosening, primary root development, unidimensional cell growth
OG0000001	AT3G30210.1	regulation of transcription, DNA-templated
OG0000001	AT3G43920.1	RNAi-mediated antiviral immunity against RNA virus, defense response to virus, maintenance of DNA methylation, primary ta-siRNA processing, production of siRNA involved in post-transcriptional gene silencing by RNA
OG0000001	AT3G46130.1	regulation of transcription, DNA-templated
OG0000001	AT3G46130.3	regulation of transcription, DNA-templated
OG0000001	AT3G46130.4	regulation of transcription, DNA-templated
OG0000001	AT3G47470.1	photosynthesis, light harvesting in photosystem I, response to cold, response to high light intensity, response to light stimulus, response to low light intensity stimulus
OG0000001	AT3G48900.2	DNA metabolic process, nucleic acid phosphodiester bond hydrolysis
OG0000001	AT3G48920.1	defense response to bacterium, defense response to fungus, inorganic ion homeostasis, response to organic cyclic compound
OG0000001	AT3G49142.1	RNA modification
OG0000001	AT3G49690.1	abscisic acid-activated signaling pathway, phenylpropanoid metabolic process, response to water deprivation
OG0000001	AT3G50060.1	lateral root development
OG0000001	AT3G53200.1	regulation of transcription, DNA-templated, response to absence of light
OG0000001	AT3G55060.1	cellular component assembly
OG0000001	AT3G55440.1	cellular carbohydrate metabolic process, glycolytic process, response to zinc ion
OG0000001	AT3G55730.1	regulation of transcription, DNA-templated
OG0000001	AT3G60460.1	pollen sperm cell differentiation
OG0000001	AT3G61250.1	regulation of flower development
OG0000001	AT3G62610.1	flavonol biosynthetic process
OG0000001	AT4G00340.1	meristem development, negative regulation of metabolic process, protein phosphorylation, seed development
OG0000001	AT4G00540.1	regulation of circadian rhythm, regulation of transcription, DNA-templated
OG0000001	AT4G00540.2	regulation of circadian rhythm, regulation of transcription, DNA-templated
OG0000001	AT4G00550.1	cellular response to phosphate starvation, galactolipid biosynthetic process, glycolipid biosynthetic process
OG0000001	AT4G00560.1	Unknown
OG0000001	AT4G00660.2	modulation by virus of host process, viral process
OG0000001	AT4G01680.1	regulation of transcription, DNA-templated
OG0000001	AT4G01680.2	regulation of transcription, DNA-templated
OG0000001	AT4G05100.1	response to abscisic acid
OG0000001	AT4G05120.1	nucleoside transport, pyrimidine nucleoside transport
OG0000001	AT4G09460.1	defense response to other organism, growth, response to auxin
OG0000001	AT4G13480.1	regulation of transcription, DNA-templated
OG0000001	AT4G13970.1	cellular protein localization, meristem development, regulation of multicellular organismal development
OG0000001	AT4G16260.1	defense response to nematode
OG0000001	AT4G17140.1	cell division
OG0000001	AT4G18770.1	embryo sac development, pollen tube guidance, regulation of synergid differentiation, regulation of transcription, DNA-templated
OG0000001	AT4G21440.1	regulation of transcription, DNA-templated, response to osmotic stress, response to wounding
OG0000001	AT4G23160.1	defense response to bacterium, protein phosphorylation
OG0000001	AT4G23270.1	defense response to bacterium, response to salicylic acid
OG0000001	AT4G25550.1	rRNA processing
OG0000001	AT4G25560.1	far-red light signaling pathway, positive regulation of transcription, DNA-templated, response to red or far red light
OG0000001	AT4G26680.1	seed development
OG0000001	AT4G26930.1	regulation of transcription, DNA-templated
OG0000001	AT4G28110.1	cuticle hydrocarbon biosynthetic process, multidimensional cell growth, negative regulation of transcription, DNA-templated, regulation of primary metabolic process, regulation of raffinose metabolic process
OG0000001	AT4G29400.1	Unknown
OG0000001	AT4G29510.1	RNA modification, organelle organization, rRNA processing
OG0000001	AT4G32175.1	CUT catabolic process, "U4 snRNA 3-end processing", exonucleolytic catabolism of deadenylated mRNA, "exonucleolytic trimming to generate mature 3-end of 5.8S rRNA from tricistronic rRNA transcript (SSU-rRNA, 5.8S rRNA, LSU-rRNA)", nuclear polyadenylation-dependent rRNA catabolic process, nuclear polyadenylation-dependent tRNA catabolic process, "nuclear-transcribed mRNA catabolic process, exonucl…
OG0000001	AT4G32390.1	Golgi apparatus
OG0000001	AT4G32700.2	DNA recombination, DNA replication, photomorphogenesis, regulation of gene expression
OG0000001	AT4G32720.1	rRNA processing
OG0000001	AT4G32720.2	rRNA processing
OG0000001	AT4G32730.1	regulation of transcription, DNA-templated
OG0000001	AT4G32730.2	regulation of transcription, DNA-templated
OG0000001	AT4G33300.1	defense response to bacterium
OG0000001	AT4G33450.1	positive regulation of transcription, DNA-templated, regulation of secondary cell wall biogenesis
OG0000001	AT4G33460.1	chloroplast organization, embryo development ending in seed dormancy, transition metal ion homeostasis
OG0000001	AT4G37260.1	glucosinolate metabolic process
OG0000001	AT4G37360.1	membrane
OG0000001	AT4G37780.1	plant-type cell wall organization
OG0000001	AT4G37940.1	positive regulation of transcription by RNA polymerase II, regulation of transcription by RNA polymerase II
OG0000001	AT4G38620.1	negative regulation of sinapate ester biosynthetic process, negative regulation of transcription, DNA-templated, regulation of phenylpropanoid metabolic process, response to UV-B
OG0000001	AT5G02270.1	cytosol
OG0000001	AT5G02320.1	negative regulation of cell population proliferation, negative regulation of transcription, DNA-templated, regulation of transcription, DNA-templated, response to ethylene, response to salicylic acid
OG0000001	AT5G02960.1	response to inorganic substance
OG0000001	AT5G03470.1	megasporogenesis, meiotic sister chromatid cohesion, microsporogenesis, regulation of phosphorylation
OG0000001	AT5G04380.1	methylation
OG0000001	AT5G04940.1	regulation of gene expression, epigenetic
OG0000001	AT5G05830.1	Unknown
OG0000001	AT5G05840.1	developmental growth, root morphogenesis, tissue development
OG0000001	AT5G06090.1	CDP-diacylglycerol biosynthetic process, cutin biosynthetic process
OG0000001	AT5G06100.1	gibberellic acid mediated signaling pathway, negative regulation of growth, pollen sperm cell differentiation, positive regulation of abscisic acid-activated signaling pathway, positive regulation of programmed cell death, positive regulation of transcription, DNA-templated
OG0000001	AT5G06100.2	gibberellic acid mediated signaling pathway, negative regulation of growth, pollen sperm cell differentiation, positive regulation of abscisic acid-activated signaling pathway, positive regulation of programmed cell death, positive regulation of transcription, DNA-templated
OG0000001	AT5G06150.1	response to gamma radiation
OG0000001	AT5G06430.1	cell redox homeostasis
OG0000001	AT5G07690.1	cellular response to sulfur starvation, defense response to fungus, drought recovery, hormone-mediated signaling pathway, induced systemic resistance, jasmonic acid mediated signaling pathway, mitochondria-nucleus signaling pathway, negative regulation of ethylene-activated signaling pathway, regulation of RNA binding transcription factor activity, regulation of glucosinolate biosynthetic process…
OG0000001	AT5G10280.1	positive regulation of fatty acid biosynthetic process, suberin biosynthetic process
OG0000001	AT5G10920.1	fruit development, leaf development, seed development
OG0000001	AT5G11050.1	regulation of cell division
OG0000001	AT5G11510.1	cytokinesis, regulation of DNA endoreduplication, regulation of transcription, DNA-templated
OG0000001	AT5G12260.1	Unknown
OG0000001	AT5G12870.1	defense response to fungus, plant-type secondary cell wall biogenesis, positive regulation of secondary cell wall biogenesis, positive regulation of transcription, DNA-templated, regulation of secondary cell wall biogenesis
OG0000001	AT5G13450.1	proton motive force-driven ATP synthesis, proton motive force-driven mitochondrial ATP synthesis
OG0000001	AT5G14340.1	cellular response to arsenic-containing substance
OG0000001	AT5G14610.1	negative regulation of cellular process
OG0000001	AT5G14620.1	DNA methylation, defense response to fungus, histone H3-K9 methylation
OG0000001	AT5G14750.1	cell fate commitment, positive regulation of transcription, DNA-templated, root hair cell differentiation
OG0000001	AT5G15310.1	cell morphogenesis
OG0000001	AT5G16770.1	response to abscisic acid, response to water deprivation
OG0000001	AT5G17790.1	chloroplast mRNA modification, chloroplast organization
OG0000001	AT5G17800.1	cellular response to brassinosteroid stimulus, negative regulation of cell division, positive regulation of transcription, DNA-templated, regulation of transcription, DNA-templated
OG0000001	AT5G17990.1	tryptophan biosynthetic process
OG0000001	AT5G18700.1	cytokinesis by cell plate formation, embryo development ending in seed dormancy, endosperm cellularization, phragmoplast assembly
OG0000001	AT5G22060.1	protein folding
OG0000001	AT5G23000.1	axillary shoot meristem initiation
OG0000001	AT5G24318.1	carbohydrate metabolic process
OG0000001	AT5G24330.1	anther dehiscence, histone H3-K27 methylation, regulation of DNA replication, regulation of cell cycle
OG0000001	AT5G25590.1	anatomical structure arrangement, fruit development, leaf development, negative regulation of cellular metabolic process, positive regulation of cellular process, positive regulation of macromolecule metabolic process, regulation of developmental process, tissue development
OG0000001	AT5G25800.1	nucleus
OG0000001	AT5G26660.1	negative regulation of transcription, DNA-templated
OG0000001	AT5G28840.1	L-ascorbic acid biosynthetic process
OG0000001	AT5G33320.1	phosphoenolpyruvate transport, phosphoglycerate transmembrane transport
OG0000001	AT5G35550.1	fatty acid biosynthetic process, proanthocyanidin biosynthetic process, response to osmotic stress
OG0000001	AT5G36930.1	defense response to bacterium, defense response to fungus, regulation of immune system process, response to salicylic acid
OG0000001	AT5G39660.1	regulation of transcription, DNA-templated
OG0000001	AT5G39680.1	embryo development ending in seed dormancy
OG0000001	AT5G39700.1	regulation of transcription, DNA-templated
OG0000001	AT5G39790.1	starch biosynthetic process
OG0000001	AT5G40330.1	regulation of transcription, DNA-templated, root epidermal cell differentiation, trichome branching, trichome differentiation, trichome patterning
OG0000001	AT5G40350.1	gibberellic acid mediated signaling pathway, jasmonic acid mediated signaling pathway, response to jasmonic acid, stamen development, stamen filament development
OG0000001	AT5G40360.1	endosperm development, positive regulation of fatty acid biosynthetic process, regulation of glucosinolate biosynthetic process, regulation of transcription, DNA-templated
OG0000001	AT5G40430.1	regulation of transcription, DNA-templated
OG0000001	AT5G42680.1	hydrotropism
OG0000001	AT5G44560.1	vesicle-mediated transport
OG0000001	AT5G45780.1	anther development, homeostasis of number of meristem cells, phosphorylation
OG0000001	AT5G45790.2	Unknown
OG0000001	AT5G47580.1	signal transduction
OG0000001	AT5G49330.1	flavonol biosynthetic process
OG0000001	AT5G49620.1	response to abscisic acid
OG0000001	AT5G52260.1	nucleus
OG0000001	AT5G52280.1	cell development, cell division, cell growth, developmental growth involved in morphogenesis, lipid biosynthetic process, negative regulation of cellular process, organic hydroxy compound biosynthetic process, plant epidermis development, plant-type cell wall biogenesis, regulation of cellular component organization, shoot system development
OG0000001	AT5G52600.1	positive regulation of transcription, DNA-templated, trichome differentiation
OG0000001	AT5G54230.1	cellular cadmium ion homeostasis, positive regulation of gene expression, regulation of transcription, DNA-templated
OG0000001	AT5G55020.1	pollen tube growth
OG0000001	AT5G56110.1	anther wall tapetum development, pollen development, regulation of transcription, DNA-templated, trichome morphogenesis
OG0000001	AT5G57620.1	cell differentiation
OG0000001	AT5G58840.1	response to water deprivation, secondary metabolic process
OG0000001	AT5G58850.1	regulation of transcription, DNA-templated
OG0000001	AT5G59150.1	cell wall biogenesis
OG0000001	AT5G59740.1	cell division
OG0000001	AT5G59770.1	fatty acid elongation, sphingolipid biosynthetic process, very long-chain fatty acid biosynthetic process
OG0000001	AT5G59780.1	cellular response to potassium ion, regulation of potassium ion transport
OG0000001	AT5G59780.2	cellular response to potassium ion, regulation of potassium ion transport
OG0000001	AT5G59780.3	cellular response to potassium ion, regulation of potassium ion transport
OG0000001	AT5G59880.1	actin filament depolymerization
OG0000001	AT5G60020.1	lignin biosynthetic process, phenylpropanoid metabolic process
OG0000001	AT5G60870.1	RNA splicing, mitochondrial respiratory chain complex I assembly
OG0000001	AT5G60890.1	cellular response to sulfur starvation, defense response to insect, indole glucosinolate biosynthetic process, positive regulation of transcription, DNA-templated, tryptophan biosynthetic process
OG0000001	AT5G61420.2	cellular response to sulfur starvation, defense response to fungus, induced systemic resistance, regulation of glucosinolate biosynthetic process, regulation of transcription, DNA-templated, response to bacterium, response to insect
OG0000001	AT5G61540.1	oxoacid metabolic process
OG0000001	AT5G62320.1	cell differentiation
OG0000001	AT5G62470.1	regulation of gene expression, regulation of transcription, DNA-templated, response to water deprivation, wax biosynthetic process
OG0000001	AT5G62470.2	regulation of gene expression, regulation of transcription, DNA-templated, response to water deprivation, wax biosynthetic process
OG0000001	AT5G62930.1	Unknown
OG0000001	AT5G63410.1	plant-type secondary cell wall biogenesis
OG0000001	AT5G65230.1	nucleus
OG0000001	AT5G65790.1	regulation of cellular response to heat, regulation of root development, response to water deprivation
OG0000001	AT5G67300.1	defense response to bacterium, defense response to fungus, regulation of jasmonic acid mediated signaling pathway, regulation of salicylic acid mediated signaling pathway, response to abscisic acid, response to heat, response to salt stress, response to water deprivation
OG0000002	AT1G04040.1	developmental growth, negative regulation of cellular process, oxoacid metabolic process, response to inorganic substance, root morphogenesis, tissue development
OG0000002	AT1G04900.1	Unknown
OG0000002	AT1G07530.1	positive regulation of transcription, DNA-templated, regulation of transcription, DNA-templated, response to photooxidative stress, response to xenobiotic stimulus
OG0000002	AT1G08030.1	copper ion homeostasis, innate immune response, negative regulation of ethylene biosynthetic process, regulation of gene expression, regulation of root meristem growth, response to auxin, stem cell population maintenance
OG0000002	AT1G11860.1	glycine decarboxylation via glycine cleavage system
OG0000002	AT1G13300.1	cellular response to hypoxia, cellular response to nitrogen compound, cellular response to phosphate starvation, negative regulation of abscisic acid-activated signaling pathway, primary root development, regulation of response to nutrient levels, regulation of transcription, DNA-templated
OG0000002	AT1G14185.1	cellular response to organic substance, inorganic ion homeostasis, plant-type secondary cell wall biogenesis, regulation of hormone levels, response to auxin, response to inorganic substance, signal transduction, sulfur compound metabolic process
OG0000002	AT1G14190.1	chloroplast, nucleus
OG0000002	AT1G14590.1	cellular component biogenesis, chromosome organization, macromolecule modification, negative regulation of cellular metabolic process
OG0000002	AT1G14600.1	regulation of transcription, DNA-templated
OG0000002	AT1G25550.1	cellular response to hypoxia, cellular response to phosphate starvation, regulation of transcription, DNA-templated
OG0000002	AT1G31300.1	lipid homeostasis
OG0000002	AT1G32100.1	lignan biosynthetic process
OG0000002	AT1G32240.1	carpel development, plant ovule development, polarity specification of adaxial/abaxial axis, regulation of transcription, DNA-templated
OG0000002	AT1G49560.1	regulation of transcription, DNA-templated
OG0000002	AT1G49570.1	response to abscisic acid
OG0000002	AT1G51540.1	Unknown
OG0000002	AT1G52590.1	response to light stimulus
OG0000002	AT1G53570.4	pattern recognition receptor signaling pathway, regulation of defense response to bacterium, regulation of defense response to fungus
OG0000002	AT1G55530.1	protein ubiquitination
OG0000002	AT1G55540.1	embryo development ending in seed dormancy, zygote asymmetric cell division
OG0000002	AT1G64550.1	defense response to bacterium
OG0000002	AT1G67780.1	tissue development
OG0000002	AT1G68670.1	cellular response to hypoxia, phosphate ion homeostasis, regulation of transcription, DNA-templated, response to abscisic acid
OG0000002	AT1G69580.1	regulation of transcription, DNA-templated
OG0000002	AT1G69580.2	regulation of transcription, DNA-templated
OG0000002	AT1G76160.1	anatomical structure formation involved in morphogenesis, cell wall organization or biogenesis, cellular polysaccharide metabolic process, defense response to other organism, plant-type cell wall organization or biogenesis, regulation of cellular component organization, response to inorganic substance, response to oxidative stress, response to wounding, signal transduction, small molecule metabol…
OG0000002	AT1G79410.1	cellular response to cold, cellular response to salt stress, cellular response to water deprivation, transmembrane transport
OG0000002	AT1G79430.2	phloem development, positive regulation of transcription, DNA-templated, regulation of transcription, DNA-templated, xylem development
OG0000002	AT1G79440.1	gamma-aminobutyric acid catabolic process, glutamate decarboxylation to succinate, reactive oxygen species metabolic process, response to heat, response to light stimulus
OG0000002	AT1G79450.1	Golgi apparatus, endoplasmic reticulum, plasma membrane
OG0000002	AT1G79610.1	potassium ion transmembrane transport, regulation of intracellular pH, sodium ion import across plasma membrane
OG0000002	AT1G80480.1	positive regulation of cellular metabolic process, positive regulation of nitrogen compound metabolic process, regulation of tetrapyrrole metabolic process, response to light stimulus, seed development, small molecule metabolic process
OG0000002	AT2G01060.1	regulation of transcription, DNA-templated
OG0000002	AT2G01060.2	regulation of transcription, DNA-templated
OG0000002	AT2G02060.1	regulation of transcription, DNA-templated
OG0000002	AT2G03500.1	gibberellic acid mediated signaling pathway, histone H3-K36 methylation, negative regulation of long-day photoperiodism, flowering, negative regulation of nucleic acid-templated transcription, regulation of transcription, DNA-templated, response to temperature stimulus
OG0000002	AT2G15790.1	floral meristem determinacy, vegetative phase change
OG0000002	AT2G20400.1	pollen development, regulation of transcription, DNA-templated
OG0000002	AT2G36190.1	nectar secretion, plant ovule development, starch metabolic process, sucrose catabolic process
OG0000002	AT2G38300.1	regulation of transcription, DNA-templated
OG0000002	AT2G40260.1	regulation of transcription, DNA-templated
OG0000002	AT2G42660.1	regulation of transcription, DNA-templated
OG0000002	AT2G44440.1	defense response to fungus
OG0000002	AT3G04030.1	regulation of transcription, DNA-templated
OG0000002	AT3G04030.2	regulation of transcription, DNA-templated
OG0000002	AT3G04030.3	regulation of transcription, DNA-templated
OG0000002	AT3G04380.1	histone lysine methylation
OG0000002	AT3G04380.2	histone lysine methylation
OG0000002	AT3G04450.1	regulation of transcription, DNA-templated
OG0000002	AT3G04450.2	regulation of transcription, DNA-templated
OG0000002	AT3G04460.1	embryonic morphogenesis, fatty acid beta-oxidation, peroxisome organization, protein import into peroxisome matrix, protein monoubiquitination
OG0000002	AT3G09440.1	protein folding, response to heat
OG0000002	AT3G10760.1	regulation of transcription, DNA-templated
OG0000002	AT3G11200.1	regulation of transcription, DNA-templated
OG0000002	AT3G12150.1	carbohydrate derivative metabolic process, cellular localization, growth, regulation of post-embryonic development, regulation of reproductive process, response to light intensity, shoot system development, signal transduction
OG0000002	AT3G12730.1	regulation of transcription, DNA-templated
OG0000002	AT3G13000.2	regulation of transcription, DNA-templated
OG0000002	AT3G13020.1	Unknown
OG0000002	AT3G13040.1	regulation of transcription, DNA-templated
OG0000002	AT3G15010.1	cell death, defense response, ethylene biosynthetic process, leaf senescence
OG0000002	AT3G19080.1	Unknown
OG0000002	AT3G19090.1	pollen germination, pollen tube guidance
OG0000002	AT3G24110.1	Unknown
OG0000002	AT3G24120.1	cellular response to phosphate starvation, positive regulation of gene expression, regulation of transcription, DNA-templated
OG0000002	AT3G24120.2	cellular response to phosphate starvation, positive regulation of gene expression, regulation of transcription, DNA-templated
OG0000002	AT3G24140.1	guard cell differentiation, negative regulation of cell division, positive regulation of cell differentiation, positive regulation of transcription, DNA-templated
OG0000002	AT3G25790.1	regulation of transcription, DNA-templated
OG0000002	AT3G53180.1	lateral root formation, response to bacterium, root cap development
OG0000002	AT3G54140.1	dipeptide transport, nitrogen compound metabolic process, tripeptide transport
OG0000002	AT3G54450.1	Unknown
OG0000002	AT3G56840.1	mitochondrion
OG0000002	AT3G57520.1	raffinose catabolic process, response to oxidative stress
OG0000002	AT3G58670.1	cellular response to hypoxia, detection of hypoxia, peptidyl-cysteine oxidation
OG0000002	AT3G60360.1	megagametogenesis
OG0000002	AT3G62670.1	cytokinin-activated signaling pathway, embryo development ending in seed dormancy, regulation of transcription, DNA-templated
OG0000002	AT4G01995.1	Unknown
OG0000002	AT4G04580.1	regulation of transcription, DNA-templated
OG0000002	AT4G09670.1	cytosol
OG0000002	AT4G13640.1	double fertilization forming a zygote and endosperm, positive regulation of gene expression
OG0000002	AT4G13640.2	double fertilization forming a zygote and endosperm, positive regulation of gene expression
OG0000002	AT4G14305.1	Unknown
OG0000002	AT4G16110.1	cellular response to cytokinin stimulus, cytokinin-activated signaling pathway, ethylene-activated signaling pathway, leaf senescence, regulation of root meristem growth, regulation of seed growth, regulation of stomatal movement, response to cytokinin, response to ethylene, root development
OG0000002	AT4G17695.1	regulation of transcription, DNA-templated
OG0000002	AT4G18750.1	cotyledon vascular tissue pattern formation, leaf development, leaf vascular tissue pattern formation, phloem or xylem histogenesis
OG0000002	AT4G19020.1	DNA methylation on cytosine within a CHH sequence, cellular response to heat
OG0000002	AT4G22010.1	lipid metabolic process, organic hydroxy compound metabolic process, plant-type cell wall organization or biogenesis, regulation of developmental process, response to lipid, response to organic cyclic compound, root hair elongation
OG0000002	AT4G27960.1	ubiquitin-dependent protein catabolic process
OG0000002	AT4G28610.1	cellular response to high light intensity, cellular response to phosphate starvation, circadian rhythm, regulation of ion transmembrane transport, regulation of transcription, DNA-templated, sulfate ion homeostasis
OG0000002	AT4G28630.1	cellular iron ion homeostasis, response to cadmium ion, transmembrane transport
OG0000002	AT4G33260.1	anaphase-promoting complex-dependent catabolic process, positive regulation of anaphase-promoting complex-dependent catabolic process, positive regulation of ubiquitin protein ligase activity, protein ubiquitination
OG0000002	AT4G37180.1	floral organ formation, negative regulation of gene expression, regulation of transcription, DNA-templated, specification of plant organ identity
OG0000002	AT4G37180.2	floral organ formation, negative regulation of gene expression, regulation of transcription, DNA-templated, specification of plant organ identity
OG0000002	AT4G37190.1	organic acid biosynthetic process, protein-containing complex assembly, response to jasmonic acid, seed development
OG0000002	AT5G01240.1	root cap development
OG0000002	AT5G03040.1	carboxylic acid metabolic process, cell division, cell wall biogenesis, developmental growth, developmental growth involved in morphogenesis, plant epidermis development, plant-type cell wall organization or biogenesis, response to light stimulus, shoot system development
OG0000002	AT5G05000.2	chloroplast localization, protein targeting to chloroplast
OG0000002	AT5G05520.1	protein insertion into mitochondrial outer membrane
OG0000002	AT5G05610.1	chromatin organization, response to water deprivation
OG0000002	AT5G06800.1	regulation of transcription, DNA-templated
OG0000002	AT5G06800.2	regulation of transcription, DNA-templated
OG0000002	AT5G06810.1	chloroplast organization, developmental process, regulation of transcription, DNA-templated
OG0000002	AT5G06820.1	gametophyte development, phosphorylation
OG0000002	AT5G08550.1	DNA endoreduplication, mRNA splicing, via spliceosome, negative regulation of transcription, DNA-templated
OG0000002	AT5G13030.1	response to water deprivation
OG0000002	AT5G13750.1	basipetal auxin transport, gravitropism, regulation of stomatal closure, response to water deprivation, root development
OG0000002	AT5G16560.1	abaxial cell fate specification, adaxial/abaxial axis specification, carpel development, plant organ morphogenesis, plant ovule development, polarity specification of adaxial/abaxial axis, radial pattern formation, xylem and phloem pattern formation
OG0000002	AT5G17170.1	chloroplast, chloroplast envelope, chloroplast thylakoid, chloroplast thylakoid membrane, plastid
OG0000002	AT5G17230.1	carotenoid biosynthetic process
OG0000002	AT5G18230.1	nuclear-transcribed mRNA poly(A) tail shortening, regulation of transcription, DNA-templated
OG0000002	AT5G18240.1	regulation of transcription, DNA-templated, response to light stimulus
OG0000002	AT5G18240.3	regulation of transcription, DNA-templated, response to light stimulus
OG0000002	AT5G18240.5	regulation of transcription, DNA-templated, response to light stimulus
OG0000002	AT5G20630.1	peptidyl-cysteine S-nitrosylation
OG0000002	AT5G29000.1	small molecule metabolic process
OG0000002	AT5G29000.2	small molecule metabolic process
OG0000002	AT5G29000.4	small molecule metabolic process
OG0000002	AT5G42630.1	integument development, plant ovule development, regulation of transcription, DNA-templated
OG0000002	AT5G42630.2	integument development, plant ovule development, regulation of transcription, DNA-templated
OG0000002	AT5G43990.2	gene silencing by RNA-directed DNA methylation, histone lysine methylation
OG0000002	AT5G44010.1	cellular component biogenesis, lipid biosynthetic process, organic hydroxy compound biosynthetic process
OG0000002	AT5G44030.1	cellulose biosynthetic process, defense response to bacterium, defense response to fungus, plant-type cell wall biogenesis, plant-type secondary cell wall biogenesis
OG0000002	AT5G44190.1	chloroplast organization, negative regulation of flower development, positive regulation of transcription, DNA-templated, regulation of chlorophyll biosynthetic process
OG0000002	AT5G45160.1	endoplasmic reticulum membrane fusion
OG0000002	AT5G45580.1	regulation of phenylpropanoid metabolic process, regulation of transcription, DNA-templated
OG0000002	AT5G47780.1	lipid biosynthetic process, negative regulation of metabolic process, organic hydroxy compound biosynthetic process
OG0000002	AT5G54440.1	cell plate assembly, cytokinesis by cell plate formation
OG0000002	AT5G58110.1	positive regulation of ATP-dependent activity, protein folding
OG0000002	AT5G58560.1	carpel development, farnesol metabolic process, isoprenoid metabolic process, response to abscisic acid
OG0000002	AT5G59810.1	maintenance of meristem identity
OG0000002	AT5G60710.1	catabolic process, growth, regulation of developmental process, shoot system development
OG0000002	AT5G66920.1	extracellular region, plant-type cell wall
OG0000002	ATCG00430.1	aerobic respiration, electron transport coupled proton transport
OG0000003	AT1G01060.1	circadian rhythm, long-day photoperiodism, flowering, negative regulation of circadian rhythm, regulation of transcription, DNA-templated, response to cold
OG0000003	AT1G03060.1	P-body assembly, cellular response to salt stress, mucilage extrusion from seed coat, multidimensional cell growth, regulation of intracellular mRNA localization, regulation of vacuolar transport, trichome morphogenesis, vacuole organization
OG0000003	AT1G14610.1	embryo development ending in seed dormancy
OG0000003	AT1G17230.1	cellular amino acid metabolic process, defense response to other organism, developmental growth, glucosinolate metabolic process, unidimensional cell growth
OG0000003	AT1G18330.1	circadian rhythm, regulation of transcription, DNA-templated
OG0000003	AT1G18990.1	developmental cell growth, developmental growth involved in morphogenesis, regulation of cell growth, regulation of developmental growth
OG0000003	AT1G19000.1	anatomical structure maturation, cell differentiation, developmental growth, hormone-mediated signaling pathway, organic substance catabolic process, oxoacid metabolic process, plant epidermis development, regulation of transcription, DNA-templated, response to light intensity, response to nitrogen compound, root morphogenesis, tissue development
OG0000003	AT1G23740.1	response to cold
OG0000003	AT1G25290.1	galactolipid metabolic process, phosphatidic acid biosynthetic process
OG0000003	AT1G25580.1	DNA damage checkpoint signaling, regulation of meiotic nuclear division, response to gamma radiation
OG0000003	AT1G49010.1	response to gibberellin, response to salicylic acid
OG0000003	AT1G59870.1	cadmium ion transport, cellular response to indolebutyric acid stimulus, defense response by callose deposition in cell wall, defense response to bacterium, indole glucosinolate catabolic process, negative regulation of defense response, response to heat, systemic acquired resistance
OG0000003	AT1G61190.1	mitochondrion
OG0000003	AT1G68930.1	RNA modification
OG0000003	AT1G70000.1	regulation of anthocyanin biosynthetic process, regulation of transcription, DNA-templated
OG0000003	AT1G74840.1	catabolic process, response to light stimulus
OG0000003	AT1G74840.2	catabolic process, response to light stimulus
OG0000003	AT1G79750.1	fatty acid biosynthetic process, malate metabolic process
OG0000003	AT2G11520.1	cellular response to organic substance, defense response to bacterium, defense response to fungus, immune system process, phosphorylation, regulation of defense response, response to nitrogen compound, response to organic cyclic compound, signal transduction
OG0000003	AT2G14750.1	male gamete generation, phosphorylation, regulation of glucosinolate biosynthetic process, sulfate assimilation
OG0000003	AT2G17270.1	response to salt stress
OG0000003	AT2G38080.1	lignin biosynthetic process, plant-type secondary cell wall biogenesis
OG0000003	AT2G38090.1	regulation of transcription, DNA-templated
OG0000003	AT2G39810.1	negative regulation of transcription, DNA-templated, protein ubiquitination, response to cold, vegetative to reproductive phase transition of meristem
OG0000003	AT2G39950.1	defense response to other organism, protein-containing complex assembly, regulation of developmental process, response to red or far red light, shoot system development, small molecule biosynthetic process
OG0000003	AT2G40730.1	tRNA export from nucleus
OG0000003	AT2G41080.1	RNA modification
OG0000003	AT2G46830.1	circadian rhythm, long-day photoperiodism, flowering, negative regulation of circadian rhythm, negative regulation of transcription, DNA-templated, positive regulation of transcription, DNA-templated, regulation of gene expression, regulation of protein-containing complex assembly, response to cold, response to organonitrogen compound
OG0000003	AT2G48110.1	phenylpropanoid metabolic process, regulation of phenylpropanoid metabolic process
OG0000003	AT3G02280.1	embryo development ending in seed dormancy
OG0000003	AT3G09600.1	circadian regulation of gene expression, histone H3 acetylation, photoperiodism, flowering, positive regulation of circadian rhythm, positive regulation of gene expression, positive regulation of transcription by RNA polymerase II, regulation of circadian rhythm, regulation of transcription, DNA-templated
OG0000003	AT3G10580.1	regulation of transcription, DNA-templated
OG0000003	AT3G10580.2	regulation of transcription, DNA-templated
OG0000003	AT3G10590.1	cell differentiation, cell wall organization or biogenesis, regulation of transcription, DNA-templated, tissue development
OG0000003	AT3G11280.1	regulation of transcription, DNA-templated, response to gibberellin, response to salicylic acid
OG0000003	AT3G11290.1	Unknown
OG0000003	AT3G11320.1	cell differentiation, defense response to bacterium, developmental growth, regulation of defense response, regulation of immune system process, response to inorganic substance, root morphogenesis, tissue development
OG0000003	AT3G13690.1	protein autophosphorylation
OG0000003	AT3G16340.1	organic hydroxy compound transport, p-coumaryl alcohol transport, regulation of lignin biosynthetic process
OG0000003	AT3G16350.1	regulation of transcription, DNA-templated, response to nitrite
OG0000003	AT3G18524.1	mismatch repair, negative regulation of reciprocal meiotic recombination, pyrimidine dimer repair
OG0000003	AT3G49725.1	Unknown
OG0000003	AT3G55800.1	carbohydrate biosynthetic process, reductive pentose-phosphate cycle, starch biosynthetic process, sucrose biosynthetic process
OG0000003	AT4G09450.1	regulation of transcription, DNA-templated
OG0000003	AT4G16760.1	defense response to insect, fatty acid beta-oxidation, jasmonic acid biosynthetic process, long-chain fatty acid metabolic process, pollen development, response to fungus, response to wounding
OG0000003	AT4G16765.1	Unknown
OG0000003	AT4G16770.1	defense response, oxoacid metabolic process, response to water deprivation, signal transduction
OG0000003	AT4G17430.1	carbohydrate derivative metabolic process, plant-type cell wall organization or biogenesis, response to inorganic substance
OG0000003	AT4G19880.1	cellular response to hypoxia
OG0000003	AT4G25130.1	cellular response to oxidative stress
OG0000003	AT4G28450.1	maturation of SSU-rRNA from tricistronic rRNA transcript (SSU-rRNA, 5.8S rRNA, LSU-rRNA), protein ubiquitination
OG0000003	AT4G32605.1	Unknown
OG0000003	AT5G01190.1	cell differentiation, cell division, phenylpropanoid metabolic process, positive regulation of cellular biosynthetic process, positive regulation of gene expression, positive regulation of nucleobase-containing compound metabolic process, regulation of secondary cell wall biogenesis
OG0000003	AT5G01200.1	cell differentiation, developmental growth, plant-type cell wall biogenesis, regulation of transcription, DNA-templated, response to abscisic acid, response to lipid, response to water deprivation
OG0000003	AT5G01210.1	anatomical structure maturation, carboxylic acid metabolic process, cell differentiation, cellular response to hormone stimulus, cellular response to lipid, cellular response to organic cyclic compound, cellular response to oxygen-containing compound, defense response, developmental growth, root morphogenesis, tissue development
OG0000003	AT5G04700.1	Unknown
OG0000003	AT5G04730.1	inorganic ion homeostasis, root development
OG0000003	AT5G04740.1	cell differentiation, cellular catabolic process, organic substance catabolic process, oxoacid metabolic process, root morphogenesis, tissue development
OG0000003	AT5G04760.1	negative regulation of abscisic acid biosynthetic process, regulation of transcription, DNA-templated, response to abscisic acid, response to salt
OG0000003	AT5G04810.1	RNA splicing, embryo development, embryonic pattern specification, leaf development
OG0000003	AT5G05790.1	regulation of transcription, DNA-templated
OG0000003	AT5G07590.1	microtubule anchoring at mitotic spindle pole body, mitotic sister chromatid segregation, protein localization to mitotic spindle pole body
OG0000003	AT5G08350.1	Unknown
OG0000003	AT5G08490.1	mitochondrial mRNA modification, response to abscisic acid, response to water deprivation
OG0000003	AT5G08520.1	regulation of transcription, DNA-templated
OG0000003	AT5G11010.2	RNA processing, cleavage in ITS2 between 5.8S rRNA and LSU-rRNA of tricistronic rRNA transcript (SSU-rRNA, 5.8S rRNA, LSU-rRNA), rRNA processing
OG0000003	AT5G12900.1	response to abscisic acid
OG0000003	AT5G17300.1	auxin biosynthetic process, auxin-activated signaling pathway, circadian rhythm, regulation of auxin biosynthetic process, regulation of transcription, DNA-templated
OG0000003	AT5G22360.1	response to salt stress
OG0000003	AT5G23650.1	regulation of transcription, DNA-templated
OG0000003	AT5G23660.1	sucrose transport
OG0000003	AT5G28640.1	cell division, leaf development, regulation of gene expression
OG0000003	AT5G36930.1	defense response to bacterium, defense response to fungus, regulation of immune system process, response to salicylic acid
OG0000003	AT5G37260.1	circadian rhythm, regulation of flower development, regulation of transcription, DNA-templated, seed germination
OG0000003	AT5G47390.1	leaf development, negative regulation of peroxidase activity, negative regulation of transcription by RNA polymerase II, positive regulation of cell growth, regulation of transcription, DNA-templated
OG0000003	AT5G49690.1	carbohydrate biosynthetic process, cellular catabolic process, defense response to other organism, response to abscisic acid, response to bacterium, response to hypoxia, response to osmotic stress, response to water deprivation, seed development
OG0000003	AT5G56840.1	regulation of transcription, DNA-templated
OG0000003	AT5G58390.1	response to oxidative stress
OG0000003	AT5G58900.1	carbohydrate derivative metabolic process, regulation of transcription, DNA-templated, response to red light, small molecule metabolic process
OG0000003	AT5G61620.1	regulation of transcription, DNA-templated
OG0000003	AT5G64870.1	protein localization to plasma membrane
OG0000003	ATMG00810.1	Unknown
OG0000003	ATMG00860.1	Unknown
OG0000004	AT1G01860.1	mRNA methylation, response to cold
OG0000004	AT1G01880.1	DNA metabolic process, nucleic acid phosphodiester bond hydrolysis
OG0000004	AT1G14790.1	positive regulation of post-transcriptional gene silencing, production of siRNA involved in post-transcriptional gene silencing by RNA, response to salicylic acid, response to virus, wax biosynthetic process
OG0000004	AT1G14810.1	embryo development ending in seed dormancy, organelle organization
OG0000004	AT1G22882.1	defense response to bacterium, response to cold, response to salt stress, response to water deprivation
OG0000004	AT1G43670.1	dephosphorylation, fructose 1,6-bisphosphate metabolic process, photosynthesis, response to abscisic acid, response to fructose, starch catabolic process, sucrose biosynthetic process
OG0000004	AT1G49190.1	cytokinin-activated signaling pathway, regulation of transcription, DNA-templated
OG0000004	AT1G52300.1	adaxial/abaxial pattern specification, response to inorganic substance
OG0000004	AT1G54710.1	response to starvation
OG0000004	AT1G59406.1	extracellular region
OG0000004	AT1G64520.1	cotyledon development, flower development, leaf development, post-embryonic root development, proteasome assembly, proteasome-mediated ubiquitin-dependent protein catabolic process, protein catabolic process, regulation of anthocyanin biosynthetic process, response to auxin, response to cytokinin, response to heat, response to misfolded protein, skotomorphogenesis, ubiquitin-dependent protein cat…
OG0000004	AT1G66150.1	signal transduction
OG0000004	AT1G67710.1	cytokinin-activated signaling pathway, regulation of abscisic acid-activated signaling pathway, regulation of jasmonic acid mediated signaling pathway, regulation of root meristem growth, regulation of salicylic acid mediated signaling pathway, response to cytokinin
OG0000004	AT1G68210.1	regulation of transcription, DNA-templated
OG0000004	AT1G69580.1	regulation of transcription, DNA-templated
OG0000004	AT1G79430.2	phloem development, positive regulation of transcription, DNA-templated, regulation of transcription, DNA-templated, xylem development
OG0000004	AT2G01690.1	pollen development, vacuole organization
OG0000004	AT2G01730.1	polar nucleus fusion
OG0000004	AT2G01760.1	cytokinin-activated signaling pathway
OG0000004	AT2G20570.1	chloroplast organization, negative regulation of flower development, positive regulation of transcription, DNA-templated, regulation of chlorophyll biosynthetic process, signal transduction
OG0000004	AT2G25140.1	cellular response to heat, protein refolding
OG0000004	AT2G25180.1	callus formation, cellular response to cytokinin stimulus, cytokinin-activated signaling pathway, maintenance of shoot apical meristem identity, primary root development, regulation of anthocyanin metabolic process, regulation of chlorophyll biosynthetic process, regulation of cytokinin-activated signaling pathway, regulation of root meristem growth, regulation of seed growth, response to cytokin…
OG0000004	AT2G27070.1	cytokinin-activated signaling pathway
OG0000004	AT2G29140.1	post-transcriptional regulation of gene expression
OG0000004	AT2G29190.1	post-transcriptional regulation of gene expression
OG0000004	AT2G39930.1	amylopectin biosynthetic process, glycogen metabolic process
OG0000004	AT2G40970.1	regulation of transcription, DNA-templated, response to cold
OG0000004	AT2G43710.2	defense response, defense response to bacterium, defense response to insect, defense response to virus, fatty acid metabolic process, jasmonic acid biosynthetic process, lipid biosynthetic process, regulation of jasmonic acid mediated signaling pathway, regulation of salicylic acid mediated signaling pathway, unsaturated fatty acid biosynthetic process
OG0000004	AT3G01720.1	cell differentiation, cellular localization, developmental growth, protein localization, root morphogenesis, tissue development
OG0000004	AT3G02630.1	fatty acid metabolic process
OG0000004	AT3G04030.2	regulation of transcription, DNA-templated
OG0000004	AT3G04450.1	regulation of transcription, DNA-templated
OG0000004	AT3G05710.1	Golgi organization, intracellular protein transport, membrane fusion, protein secretion, regulation of defense response to fungus, vacuolar transport
OG0000004	AT3G06720.1	NLS-bearing protein import into nucleus, protein import into nucleus
OG0000004	AT3G07530.1	snRNA processing
OG0000004	AT3G10760.1	regulation of transcription, DNA-templated
OG0000004	AT3G12110.1	actin cytoskeleton organization
OG0000004	AT3G16857.1	axillary shoot meristem initiation, callus formation, cellular response to cytokinin stimulus, cytokinin-activated signaling pathway, maintenance of shoot apical meristem identity, primary root development, regulation of anthocyanin metabolic process, regulation of chlorophyll biosynthetic process, regulation of cytokinin-activated signaling pathway, regulation of root meristem growth, regulation…
OG0000004	AT3G16857.2	axillary shoot meristem initiation, callus formation, cellular response to cytokinin stimulus, cytokinin-activated signaling pathway, maintenance of shoot apical meristem identity, primary root development, regulation of anthocyanin metabolic process, regulation of chlorophyll biosynthetic process, regulation of cytokinin-activated signaling pathway, regulation of root meristem growth, regulation…
OG0000004	AT3G24120.1	cellular response to phosphate starvation, positive regulation of gene expression, regulation of transcription, DNA-templated
OG0000004	AT3G46640.1	circadian rhythm, regulation of gene expression, regulation of transcription, DNA-templated
OG0000004	AT3G46640.3	circadian rhythm, regulation of gene expression, regulation of transcription, DNA-templated
OG0000004	AT3G56690.1	Unknown
OG0000004	AT3G62670.1	cytokinin-activated signaling pathway, embryo development ending in seed dormancy, regulation of transcription, DNA-templated
OG0000004	AT3G63530.1	floral organ development, negative regulation of cell population proliferation, negative regulation of organ growth, positive regulation of leaf senescence, protein autoubiquitination, protein ubiquitination
OG0000004	AT4G02195.1	Golgi organization, intracellular protein transport, membrane fusion, protein secretion, regulation of defense response to fungus, vacuolar transport
OG0000004	AT4G02400.1	rRNA processing
OG0000004	AT4G10780.1	chloroplast
OG0000004	AT4G16100.1	negative regulation of cellular process
OG0000004	AT4G16110.1	cellular response to cytokinin stimulus, cytokinin-activated signaling pathway, ethylene-activated signaling pathway, leaf senescence, regulation of root meristem growth, regulation of seed growth, regulation of stomatal movement, response to cytokinin, response to ethylene, root development
OG0000004	AT4G18020.1	circadian rhythm
OG0000004	AT4G25810.1	cellular response to organic substance, response to abscisic acid, signal transduction
OG0000004	AT4G31020.2	Unknown
OG0000004	AT4G31920.1	callus formation, cellular response to cytokinin stimulus, cytokinin-activated signaling pathway, maintenance of shoot apical meristem identity, primary root development, regulation of anthocyanin metabolic process, regulation of chlorophyll biosynthetic process, regulation of cytokinin-activated signaling pathway, regulation of root meristem growth, regulation of seed growth, response to cytokin…
OG0000004	AT4G37490.1	regulation of cell growth, response to gamma radiation
OG0000004	AT5G05090.1	regulation of transcription, DNA-templated
OG0000004	AT5G06150.1	response to gamma radiation
OG0000004	AT5G06800.1	regulation of transcription, DNA-templated
OG0000004	AT5G07210.1	cytokinin-activated signaling pathway, regulation of transcription, DNA-templated
OG0000004	AT5G09400.1	potassium ion transmembrane transport, potassium ion transport
OG0000004	AT5G10690.1	response to light stimulus
OG0000004	AT5G27460.1	Unknown
OG0000004	AT5G29000.1	small molecule metabolic process
OG0000004	AT5G44190.1	chloroplast organization, negative regulation of flower development, positive regulation of transcription, DNA-templated, regulation of chlorophyll biosynthetic process
OG0000004	AT5G45580.1	regulation of phenylpropanoid metabolic process, regulation of transcription, DNA-templated
OG0000004	AT5G48100.1	flavonoid biosynthetic process, lignin biosynthetic process, proanthocyanidin biosynthetic process, response to copper ion
OG0000004	AT5G48670.1	positive regulation of transcription by RNA polymerase II, regulation of transcription by RNA polymerase II
OG0000004	AT5G49240.1	phosphorelay signal transduction system
OG0000004	AT5G52030.2	Unknown
OG0000004	AT5G52040.1	RNA splicing, mRNA splicing, via spliceosome, primary miRNA processing
OG0000004	AT5G58060.1	endoplasmic reticulum to Golgi vesicle-mediated transport, vesicle fusion, vesicle-mediated transport
OG0000004	AT5G58080.1	cytokinin-activated signaling pathway, regulation of transcription, DNA-templated
OG0000004	AT5G58090.1	carboxylic acid metabolic process, cellular catabolic process, defense response to other organism, hormone-mediated signaling pathway, organonitrogen compound catabolic process, response to abscisic acid, response to light intensity, response to osmotic stress, response to salt stress
OG0000004	AT5G59570.1	circadian rhythm, regulation of flower development, regulation of transcription, DNA-templated
OG0000004	AT5G59610.1	chaperone cofactor-dependent protein refolding, protein refolding
OG0000004	AT5G60020.1	lignin biosynthetic process, phenylpropanoid metabolic process
OG0000004	AT5G63020.1	cellular lipid metabolic process, response to light stimulus
OG0000005	AT1G10070.1	plant-type cell wall organization or biogenesis
OG0000005	AT1G22640.1	cinnamic acid biosynthetic process, negative regulation of metabolic process, response to wounding
OG0000005	AT1G58370.1	xylan catabolic process
OG0000005	AT2G19810.1	defense response to virus, regulation of transcription, DNA-templated, response to oxidative stress
OG0000005	AT2G36890.1	blue light signaling pathway
OG0000005	AT2G47460.1	flavonoid biosynthetic process, positive regulation of transcription, DNA-templated, response to auxin, response to ethylene, response to salt stress
OG0000005	AT3G01140.1	trichome branching
OG0000005	AT3G02940.1	secondary metabolic process
OG0000005	AT3G28470.1	anther wall tapetum development, microgametogenesis
OG0000005	AT3G49680.1	alpha-amino acid biosynthetic process, cellular amino acid biosynthetic process, cellular catabolic process, cellular component biogenesis, glucosinolate biosynthetic process, organic substance catabolic process, protein localization to organelle, regulation of secondary metabolic process, regulation of small molecule metabolic process, response to metal ion
OG0000005	AT3G49690.1	abscisic acid-activated signaling pathway, phenylpropanoid metabolic process, response to water deprivation
OG0000005	AT4G17785.1	positive regulation of transcription, DNA-templated, regulation of phenylpropanoid metabolic process, regulation of transcription, DNA-templated, suberin biosynthetic process
OG0000005	AT4G29170.1	double-strand break repair, embryo sac development, pollen development, response to ionizing radiation
OG0000005	AT4G29260.1	extracellular region, plant-type vacuole, secretory vesicle
OG0000005	AT4G37780.1	plant-type cell wall organization
OG0000005	AT5G11710.1	protein localization to plasma membrane, protein targeting to vacuole
OG0000005	AT5G16770.1	response to abscisic acid, response to water deprivation
OG0000005	AT5G23000.1	axillary shoot meristem initiation
OG0000005	AT5G36930.1	defense response to bacterium, defense response to fungus, regulation of immune system process, response to salicylic acid
OG0000005	AT5G56110.1	anther wall tapetum development, pollen development, regulation of transcription, DNA-templated, trichome morphogenesis
OG0000005	AT5G57610.1	protein phosphorylation
OG0000005	AT5G57620.1	cell differentiation
OG0000005	AT5G65760.1	proteolysis
OG0000005	AT5G65780.1	isoleucine biosynthetic process, leucine biosynthetic process, nucleus organization, valine biosynthetic process
OG0000005	AT5G65790.1	regulation of cellular response to heat, regulation of root development, response to water deprivation
OG0000006	AT1G01060.1	circadian rhythm, long-day photoperiodism, flowering, negative regulation of circadian rhythm, regulation of transcription, DNA-templated, response to cold
OG0000006	AT1G01060.4	circadian rhythm, long-day photoperiodism, flowering, negative regulation of circadian rhythm, regulation of transcription, DNA-templated, response to cold
OG0000006	AT1G01500.1	cell differentiation, developmental growth, response to light stimulus
OG0000006	AT1G01510.1	leaf morphogenesis, microtubule cytoskeleton organization, monopolar cell growth, nuclear migration, response to osmotic stress, response to salt stress, stress granule assembly
OG0000006	AT1G01520.1	cellular lipid metabolic process, cellular response to light stimulus, photomorphogenesis, pigment metabolic process, regulation of developmental process, response to blue light, response to inorganic substance
OG0000006	AT1G15690.1	auxin polar transport, cell wall pectin metabolic process, establishment or maintenance of transmembrane electrochemical gradient, leaf development, regulation of starch metabolic process, response to salt stress, response to water deprivation, sucrose metabolic process
OG0000006	AT1G18330.1	circadian rhythm, regulation of transcription, DNA-templated
OG0000006	AT1G18330.2	circadian rhythm, regulation of transcription, DNA-templated
OG0000006	AT1G22920.1	COP9 signalosome assembly, negative regulation of photomorphogenesis, photomorphogenesis, positive regulation of G2/M transition of mitotic cell cycle, protein deneddylation, regulation of defense response, response to auxin, specification of floral organ identity
OG0000006	AT1G53345.1	methylation, organelle organization
OG0000006	AT1G53580.1	embryo development ending in seed dormancy, endosperm development, seed development
OG0000006	AT1G61580.1	ribosomal large subunit assembly, translation
OG0000006	AT1G63970.1	carotenoid biosynthetic process, chlorophyll biosynthetic process
OG0000006	AT1G73240.1	embryo development, negative regulation of metabolic process, seed development
OG0000006	AT2G05120.1	poly(A)+ mRNA export from nucleus, protein import into nucleus, transcription-dependent tethering of RNA polymerase II gene DNA at nuclear periphery
OG0000006	AT2G15970.1	cellular response to water deprivation, cold acclimation, response to abscisic acid
OG0000006	AT2G27660.1	cellular response to organic substance, cellular response to oxygen-containing compound, defense response to bacterium, defense response to fungus, response to wounding, root development, secondary metabolic process, signal transduction, systemic acquired resistance
OG0000006	AT2G27960.1	DNA endoreduplication, mitotic cell cycle, regulation of cell cycle
OG0000006	AT2G37050.1	proteasome assembly
OG0000006	AT2G37340.1	RNA splicing, mRNA splicing, via spliceosome, spliceosomal complex assembly
OG0000006	AT2G46090.1	phytosphingosine metabolic process, response to cold
OG0000006	AT2G46830.1	circadian rhythm, long-day photoperiodism, flowering, negative regulation of circadian rhythm, negative regulation of transcription, DNA-templated, positive regulation of transcription, DNA-templated, regulation of gene expression, regulation of protein-containing complex assembly, response to cold, response to organonitrogen compound
OG0000006	AT2G46850.1	cell surface receptor signaling pathway, protein phosphorylation
OG0000006	AT2G46900.1	Unknown
OG0000006	AT3G01330.1	regulation of transcription by RNA polymerase II
OG0000006	AT3G01780.1	endocytosis, pollen development
OG0000006	AT3G03220.1	plant-type cell wall loosening, unidimensional cell growth
OG0000006	AT3G09600.1	circadian regulation of gene expression, histone H3 acetylation, photoperiodism, flowering, positive regulation of circadian rhythm, positive regulation of gene expression, positive regulation of transcription by RNA polymerase II, regulation of circadian rhythm, regulation of transcription, DNA-templated
OG0000006	AT3G09600.2	circadian regulation of gene expression, histone H3 acetylation, photoperiodism, flowering, positive regulation of circadian rhythm, positive regulation of gene expression, positive regulation of transcription by RNA polymerase II, regulation of circadian rhythm, regulation of transcription, DNA-templated
OG0000006	AT3G10113.1	regulation of transcription, DNA-templated
OG0000006	AT3G18190.1	protein folding
OG0000006	AT3G53500.2	RNA splicing, mRNA splicing, via spliceosome
OG0000006	AT3G61490.1	response to light stimulus
OG0000006	AT3G61510.1	cellular amino acid metabolic process
OG0000006	AT4G01280.1	catabolic process, cellular response to light stimulus, response to blue light
OG0000006	AT4G01280.2	catabolic process, cellular response to light stimulus, response to blue light
OG0000006	AT4G01290.2	Unknown
OG0000006	AT4G01320.1	CAAX-box protein maturation
OG0000006	AT4G24900.1	embryo development ending in seed dormancy, endosperm development
OG0000006	AT4G25720.1	peptidyl-pyroglutamic acid biosynthetic process, using glutaminyl-peptide cyclotransferase
OG0000006	AT5G01200.1	cell differentiation, developmental growth, plant-type cell wall biogenesis, regulation of transcription, DNA-templated, response to abscisic acid, response to lipid, response to water deprivation
OG0000006	AT5G02840.1	circadian rhythm, regulation of circadian rhythm
OG0000006	AT5G02840.3	circadian rhythm, regulation of circadian rhythm
OG0000006	AT5G02850.1	regulation of transcription by RNA polymerase II
OG0000006	AT5G02870.1	response to inorganic substance
OG0000006	AT5G08520.1	regulation of transcription, DNA-templated
OG0000006	AT5G08560.1	leaf senescence, response to abscisic acid, response to absence of light, response to auxin, response to ethylene, response to light stimulus, response to osmotic stress
OG0000006	AT5G13000.1	(1->3)-beta-D-glucan biosynthetic process
OG0000006	AT5G17300.1	auxin biosynthetic process, auxin-activated signaling pathway, circadian rhythm, regulation of auxin biosynthetic process, regulation of transcription, DNA-templated
OG0000006	AT5G17310.2	callose deposition in cell wall, pollen development
OG0000006	AT5G17320.1	nucleus
OG0000006	AT5G19900.1	positive regulation of cellular process
OG0000006	AT5G20080.1	Golgi apparatus, mitochondrial intermembrane space, mitochondrion, plant-type cell wall, plastid
OG0000006	AT5G23540.1	protein catabolic process, ubiquitin-dependent protein catabolic process
OG0000006	AT5G27240.1	Unknown
OG0000006	AT5G37260.1	circadian rhythm, regulation of flower development, regulation of transcription, DNA-templated, seed germination
OG0000006	AT5G37300.1	wax biosynthetic process
OG0000006	AT5G43130.1	DNA-templated transcription, initiation, transcription initiation from RNA polymerase II promoter
OG0000006	AT5G46390.2	pigment biosynthetic process, response to light stimulus
OG0000006	AT5G51430.1	Golgi organization, embryo development ending in seed dormancy, meristem development, meristem structural organization, protein retention in Golgi apparatus, shoot system morphogenesis, unidimensional cell growth
OG0000006	AT5G52660.1	regulation of circadian rhythm
OG0000006	AT5G52660.2	regulation of circadian rhythm
OG0000006	AT5G52790.1	magnesium ion homeostasis
OG0000006	AT5G55960.1	carbohydrate derivative metabolic process, cell differentiation, cell wall organization or biogenesis, developmental growth, oxoacid metabolic process, plant epidermis development, root morphogenesis, sulfur compound metabolic process
OG0000006	AT5G56290.1	protein targeting to peroxisome, response to auxin
OG0000007	AT1G10630.1	N-terminal protein myristoylation
OG0000007	AT1G13980.1	basipetal auxin transport, cell adhesion, cell wall organization, cellular response to cold, cytokinesis by cell plate formation, embryo development ending in seed dormancy, embryonic pattern specification, endocytosis, establishment of planar polarity, lateral root formation, longitudinal axis specification, phloem or xylem histogenesis, regulation of vesicle targeting, to, from or within Golgi,…
OG0000007	AT1G23170.2	small molecule metabolic process
OG0000007	AT1G25340.1	regulation of transcription, DNA-templated
OG0000007	AT1G25340.2	regulation of transcription, DNA-templated
OG0000007	AT1G48000.1	response to abscisic acid
OG0000007	AT1G48830.1	rRNA processing, ribosomal small subunit biogenesis, translation
OG0000007	AT1G68320.1	cellular response to phosphate starvation, gibberellin biosynthetic process, regulation of transcription, DNA-templated
OG0000007	AT2G29760.1	chloroplast RNA processing
OG0000007	AT2G47190.1	cellular response to phosphate starvation, positive regulation of transcription, DNA-templated, response to abscisic acid, response to salt stress, response to water deprivation
OG0000007	AT3G01530.1	gibberellic acid mediated signaling pathway, jasmonic acid mediated signaling pathway, stamen development, stamen filament development
OG0000007	AT3G02560.1	rRNA processing, ribosomal small subunit biogenesis, translation
OG0000007	AT3G06490.1	positive regulation of anther dehiscence, response to fungus
OG0000007	AT3G06510.1	response to cold, response to freezing
OG0000007	AT3G06560.1	mRNA polyadenylation
OG0000007	AT3G17180.1	hormone biosynthetic process, response to abscisic acid, response to light intensity, response to osmotic stress, response to water deprivation
OG0000007	AT3G24310.1	regulation of transcription, DNA-templated
OG0000007	AT3G24550.1	protein autophosphorylation, response to fungus, response to wounding
OG0000007	AT3G27810.1	gibberellic acid mediated signaling pathway, jasmonic acid mediated signaling pathway, response to jasmonic acid, stamen development, stamen filament development
OG0000007	AT3G46130.1	regulation of transcription, DNA-templated
OG0000007	AT4G01935.1	cellular catabolic process, monocarboxylic acid metabolic process, organic substance catabolic process, positive regulation of tetrapyrrole metabolic process, response to light stimulus, secondary metabolic process
OG0000007	AT5G19730.1	cell wall modification, pectin catabolic process
OG0000007	AT5G38360.1	Unknown
OG0000007	AT5G40350.1	gibberellic acid mediated signaling pathway, jasmonic acid mediated signaling pathway, response to jasmonic acid, stamen development, stamen filament development
OG0000007	AT5G48385.1	flower development, photoperiodism, flowering, positive regulation of nitrogen compound metabolic process, protein modification by small protein conjugation, regulation of flower development, regulation of post-embryonic development, vesicle-mediated transport
OG0000007	AT5G49620.1	response to abscisic acid
OG0000007	AT5G49620.2	response to abscisic acid
OG0000007	AT5G56580.1	defense response to oomycetes
OG0000008	AT1G08710.1	protein ubiquitination
OG0000008	AT1G08810.1 (MYB60)	response to abscisic acid, response to light stimulus, response to water deprivation, stomatal movement
OG0000008	AT1G08810.2	response to abscisic acid, response to light stimulus, response to water deprivation, stomatal movement
OG0000008	AT1G08820.1	intracellular transport
OG0000008	AT1G26870.1	positive regulation of asymmetric cell division, response to auxin, root cap development, somatic stem cell division
OG0000008	AT1G33080.1	xenobiotic detoxification by transmembrane export across the plasma membrane
OG0000008	AT1G60070.1	Golgi to vacuole transport, intracellular protein transport, receptor-mediated endocytosis, vesicle-mediated transport
OG0000008	AT1G74650.1	response to auxin
OG0000008	AT3G20770.1	defense response to bacterium, ethylene-activated signaling pathway, regulation of L-ascorbic acid biosynthetic process, regulation of transcription, DNA-templated, response to ethylene, response to hypoxia, sugar mediated signaling pathway
OG0000008	AT3G28910.1	negative regulation of photomorphogenesis, plant-type hypersensitive response, response to bacterium, response to high light intensity, response to hypoxia, very long-chain fatty acid biosynthetic process
OG0000008	AT3G47600.1	regulation of transcription, DNA-templated
OG0000008	AT5G39785.1	cellular response to oxygen-containing compound, defense response to bacterium, defense response to fungus, hormone-mediated signaling pathway, immune system process, negative regulation of cellular biosynthetic process, negative regulation of macromolecule biosynthetic process, regulation of defense response, response to lipid, response to organonitrogen compound, response to osmotic stress, res…
OG0000008	AT5G62470.1	regulation of gene expression, regulation of transcription, DNA-templated, response to water deprivation, wax biosynthetic process
OG0000008	AT5G62470.2	regulation of gene expression, regulation of transcription, DNA-templated, response to water deprivation, wax biosynthetic process
OG0000009	AT1G08845.1	translation
OG0000009	AT1G15720.1	negative regulation of cellular process, negative regulation of gene expression, negative regulation of nitrogen compound metabolic process, regulation of cell cycle
OG0000009	AT1G17460.1	negative regulation of gene expression
OG0000009	AT1G17520.1	nucleosome assembly
OG0000009	AT1G17540.1	protein phosphorylation
OG0000009	AT1G28520.1	cold acclimation, defense response to bacterium, positive regulation of transcription, DNA-templated, response to heat, response to salt stress, response to water deprivation
OG0000009	AT1G30440.1	cellular lipid metabolic process, developmental growth, monocarboxylic acid metabolic process, organelle organization, regulation of developmental process, regulation of hormone levels, response to lipid, response to organic cyclic compound, tissue development
OG0000009	AT1G49950.3	regulation of transcription by RNA polymerase II
OG0000009	AT1G49980.1	DNA repair, error-prone translesion synthesis
OG0000009	AT1G54260.1	nucleosome assembly
OG0000009	AT1G54270.1	cytoplasmic translational initiation
OG0000009	AT1G55020.1	defense response, defense response to bacterium, jasmonic acid biosynthetic process, lipid oxidation, membrane disassembly, response to abscisic acid, response to jasmonic acid, response to wounding, root development
OG0000009	AT1G65230.1	response to temperature stimulus
OG0000009	AT1G72650.1	Unknown
OG0000009	AT1G72710.1	protein phosphorylation
OG0000009	AT1G72730.1	cytoplasmic translational initiation
OG0000009	AT1G72740.1	nucleosome assembly
OG0000009	AT1G72740.2	nucleosome assembly
OG0000009	AT1G73680.1	fatty acid metabolic process, leaf senescence, long-chain fatty acid metabolic process
OG0000009	AT1G74430.1	cellular amine metabolic process, defense response to fungus, jasmonic acid mediated signaling pathway, monocarboxylic acid biosynthetic process, negative regulation of metabolic process, response to bacterium, response to light intensity, response to organonitrogen compound, response to water deprivation, response to wounding
OG0000009	AT2G01810.1	cellular developmental process
OG0000009	AT2G14680.1	embryo development ending in seed dormancy
OG0000009	AT2G19430.1	gene silencing by RNA, primary ta-siRNA processing
OG0000009	AT2G22910.1	cellular protein modification process, response to inorganic substance
OG0000009	AT2G26950.1	regulation of transcription, DNA-templated
OG0000009	AT3G13920.1	translational initiation
OG0000009	AT3G13930.1	developmental growth, oxoacid metabolic process, response to inorganic substance, root morphogenesis, tissue development
OG0000009	AT3G14080.1	RNA metabolic process, cold acclimation, hyperosmotic salinity response, mRNA processing, response to water deprivation
OG0000009	AT3G15550.1	Unknown
OG0000009	AT3G28470.1	anther wall tapetum development, microgametogenesis
OG0000009	AT3G48480.1	nucleus
OG0000009	AT3G49850.1	nucleosome assembly
OG0000009	AT4G26090.1	defense response, defense response to bacterium, detection of bacterium, plant-type hypersensitive response
OG0000009	AT4G33920.1	carboxylic acid metabolic process, cellular response to organic cyclic compound, cellular response to oxygen-containing compound, defense response to bacterium, defense response to fungus, hormone-mediated signaling pathway, regulation of cellular ketone metabolic process, regulation of defense response, regulation of immune system process, response to abscisic acid, response to chitin, response …
OG0000009	AT4G37670.2	cellular component biogenesis, cellular protein localization, defense response to bacterium, defense response to fungus, embryo development ending in seed dormancy, meiotic cell cycle, negative regulation of gene expression, oxoacid metabolic process, peptidyl-lysine modification, porphyrin-containing compound metabolic process, protein localization, response to jasmonic acid
OG0000009	AT5G01340.1	alpha-ketoglutarate transport, citrate transport, malate transport, succinate transport, transport
OG0000009	AT5G18420.1	mRNA catabolic process, negative regulation of translation
OG0000009	AT5G25780.1	translational initiation
OG0000009	AT5G44800.1	chromatin remodeling, negative regulation of transcription by RNA polymerase II
OG0000009	AT5G52260.1	nucleus
OG0000009	AT5G57020.1	N-terminal protein myristoylation, embryonic shoot morphogenesis
OG0000009	AT5G58340.1	response to cold, response to light intensity, response to light stimulus
OG0000009	AT5G58850.1	regulation of transcription, DNA-templated
OG0000009	AT5G67580.1	organelle organization
OG0000010	AT1G03670.1	membrane
OG0000010	AT1G21690.1	embryo development ending in seed dormancy
OG0000010	AT1G21700.1	cell division, cellular developmental process, cellular localization, chromatin remodeling, embryo development, embryo sac development, growth, meristem development, negative regulation of post-embryonic development, positive regulation of cellular process, positive regulation of macromolecule metabolic process, production of miRNAs involved in gene silencing by miRNA, regulation of flower develo…
OG0000010	AT1G30890.1	endoplasmic reticulum to Golgi vesicle-mediated transport
OG0000010	AT1G76460.1	Unknown
OG0000010	AT1G77410.1	cellular developmental process
OG0000010	AT1G77460.1	plant-type cell wall cellulose biosynthetic process, unidimensional cell growth
OG0000010	AT2G33610.1	RNA processing, chromatin organization, chromatin remodeling, embryo development ending in seed dormancy, gene silencing by RNA, negative regulation of RNA metabolic process, negative regulation of cellular macromolecule biosynthetic process, post-transcriptional gene silencing, regulation of protein modification process, reproductive shoot system development
OG0000010	AT2G47610.1	maturation of LSU-rRNA
OG0000010	AT2G47620.1	DNA repair, cellular component biogenesis, cellular protein localization, chromatin organization, chromatin remodeling, embryo development ending in seed dormancy, leaf development, negative regulation of cellular biosynthetic process, negative regulation of transcription, DNA-templated, regulation of flower development, regulation of post-embryonic development
OG0000010	AT2G47630.1	carboxylic acid metabolic process, response to abscisic acid, response to water
OG0000010	AT3G07530.1	snRNA processing
OG0000010	AT3G52210.1	7-methylguanosine mRNA capping
OG0000010	AT3G59500.1	endoplasmic reticulum to Golgi vesicle-mediated transport
OG0000010	AT4G34430.1	DNA metabolic process, cellular response to DNA damage stimulus, negative regulation of cellular process, negative regulation of flower development, organelle organization, response to light stimulus
OG0000010	AT4G34430.3	DNA metabolic process, cellular response to DNA damage stimulus, negative regulation of cellular process, negative regulation of flower development, organelle organization, response to light stimulus
OG0000010	AT4G34430.4	DNA metabolic process, cellular response to DNA damage stimulus, negative regulation of cellular process, negative regulation of flower development, organelle organization, response to light stimulus
OG0000010	AT4G34450.1	response to inorganic substance
OG0000010	AT5G02540.1	cell differentiation, plant epidermis development, plant organ morphogenesis, regulation of hormone levels, response to auxin, response to red or far red light, root development
OG0000010	AT5G23540.1	protein catabolic process, ubiquitin-dependent protein catabolic process
OG0000010	AT5G63540.1	double-strand break repair via homologous recombination, meiotic cell cycle
OG0000010	AT5G66520.1	chloroplast RNA modification, cytidine to uridine editing
OG0000011	AT1G19510.1	Unknown
OG0000011	AT1G48120.1	cytosol, nucleus
OG0000011	AT1G49010.1	response to gibberellin, response to salicylic acid
OG0000011	AT1G53520.1	fatty acid metabolic process
OG0000011	AT1G75250.1	regulation of transcription, DNA-templated
OG0000011	AT1G75250.2	regulation of transcription, DNA-templated
OG0000011	AT2G18328.1	Unknown
OG0000011	AT2G18330.1	mitochondrion organization
OG0000011	AT2G18400.1	translation
OG0000011	AT2G21650.1	embryo development ending in seed dormancy, gravitropism, response to red light
OG0000011	AT2G38090.1	regulation of transcription, DNA-templated
OG0000011	AT3G11280.1	regulation of transcription, DNA-templated, response to gibberellin, response to salicylic acid
OG0000011	AT3G54040.1	carbohydrate biosynthetic process, defense response to bacterium, organic acid biosynthetic process, response to ethylene, response to hypoxia, root morphogenesis, tissue development
OG0000011	AT4G09620.1	response to light stimulus
OG0000011	AT4G09900.1	jasmonic acid metabolic process, salicylic acid metabolic process
OG0000011	AT4G36480.1	embryo development ending in seed dormancy, multidimensional cell growth, sphingolipid biosynthetic process
OG0000011	AT4G36570.1	regulation of transcription, DNA-templated
OG0000011	AT4G39250.1	regulation of transcription, DNA-templated, response to light stimulus
OG0000011	AT5G04760.1	negative regulation of abscisic acid biosynthetic process, regulation of transcription, DNA-templated, response to abscisic acid, response to salt
OG0000011	AT5G05790.1	regulation of transcription, DNA-templated
OG0000011	AT5G08520.1	regulation of transcription, DNA-templated
OG0000011	AT5G23650.1	regulation of transcription, DNA-templated
OG0000011	AT5G40990.1	defense response to bacterium, defense response to fungus, induced systemic resistance, ethylene mediated signaling pathway, response to fungus, response to salicylic acid
OG0000011	AT5G42960.1	regulation of ion transmembrane transport
OG0000011	AT5G48670.1	positive regulation of transcription by RNA polymerase II, regulation of transcription by RNA polymerase II
OG0000011	AT5G58900.1	carbohydrate derivative metabolic process, regulation of transcription, DNA-templated, response to red light, small molecule metabolic process
OG0000011	ATCG00120.1	dATP biosynthetic process from ADP, response to cold
OG0000012	AT1G01380.1	cell differentiation, negative regulation of trichome patterning, root hair cell development
OG0000012	AT1G11840.2	methylglyoxal catabolic process to D-lactate via S-lactoyl-glutathione
OG0000012	AT1G18960.1	regulation of transcription, DNA-templated
OG0000012	AT1G54290.1	response to water deprivation
OG0000012	AT1G61790.1	pollen tube reception, protein N-linked glycosylation
OG0000012	AT1G64350.1	cellular response to amino acid starvation, positive regulation of TORC1 signaling
OG0000012	AT1G65032.1	Unknown
OG0000012	AT1G66370.1	regulation of anthocyanin biosynthetic process, regulation of transcription, DNA-templated
OG0000012	AT1G66380.1	regulation of anthocyanin biosynthetic process
OG0000012	AT1G66390.1	regulation of transcription, DNA-templated
OG0000012	AT1G71030.1	anthocyanin-containing compound biosynthetic process, proanthocyanidin biosynthetic process
OG0000012	AT2G30420.1	regulation of transcription, DNA-templated, trichome patterning
OG0000012	AT2G30424.1	negative regulation of transcription, DNA-templated, negative regulation of trichome patterning, trichome patterning
OG0000012	AT2G30432.1	fruit development, regulation of trichome morphogenesis
OG0000012	AT2G46410.1	cell differentiation, epidermal cell differentiation, positive regulation of trichoblast fate specification
OG0000012	AT3G13540.1	mucilage biosynthetic process involved in seed coat development, regulation of gene expression, seed coat development, seed germination, trichome differentiation, trichome morphogenesis
OG0000012	AT3G27920.1	cell fate specification, fruit development, gibberellic acid mediated signaling pathway, jasmonic acid mediated signaling pathway, regulation of protein localization, regulation of trichome morphogenesis, trichome differentiation, trichome patterning
OG0000012	AT4G01050.1	photosynthetic electron transport in photosystem II
OG0000012	AT4G01060.1	root hair cell differentiation, trichome differentiation, vegetative to reproductive phase transition of meristem
OG0000012	AT4G01060.2	root hair cell differentiation, trichome differentiation, vegetative to reproductive phase transition of meristem
OG0000012	AT4G01060.3	root hair cell differentiation, trichome differentiation, vegetative to reproductive phase transition of meristem
OG0000012	AT4G04670.1	wybutosine biosynthetic process
OG0000012	AT4G09460.1	defense response to other organism, growth, response to auxin
OG0000012	AT4G27130.1	translational initiation
OG0000012	AT4G38620.1	negative regulation of sinapate ester biosynthetic process, negative regulation of transcription, DNA-templated, regulation of phenylpropanoid metabolic process, response to UV-B
OG0000012	AT5G10530.1	defense response to bacterium, defense response to oomycetes, positive regulation of cell death, positive regulation of hydrogen peroxide metabolic process, protein phosphorylation
OG0000012	AT5G15170.1	DNA repair, double-strand break repair, single strand break repair
OG0000012	AT5G35550.1	fatty acid biosynthetic process, proanthocyanidin biosynthetic process, response to osmotic stress
OG0000012	AT5G52600.1	positive regulation of transcription, DNA-templated, trichome differentiation
OG0000012	AT5G53200.1	fruit development, regulation of transcription, DNA-templated, regulation of trichome patterning, trichome branching
OG0000012	AT5G54940.1	cellular response to hypoxia, defense response to other organism, response to alcohol, response to heat
OG0000013	AT1G07530.1	positive regulation of transcription, DNA-templated, regulation of transcription, DNA-templated, response to photooxidative stress, response to xenobiotic stimulus
OG0000013	AT1G07540.1	Unknown
OG0000013	AT1G08060.1	defense response to bacterium, negative regulation of gene expression, epigenetic
OG0000013	AT1G15720.1	negative regulation of cellular process, negative regulation of gene expression, negative regulation of nitrogen compound metabolic process, regulation of cell cycle
OG0000013	AT1G17460.1	negative regulation of gene expression
OG0000013	AT1G17460.2	negative regulation of gene expression
OG0000013	AT1G17470.1	cytoplasmic translation
OG0000013	AT1G17520.1	nucleosome assembly
OG0000013	AT1G72650.1	Unknown
OG0000013	AT1G72650.2	Unknown
OG0000013	AT1G72660.1	cytoplasmic translation
OG0000013	AT2G29040.1	protein glycosylation
OG0000013	AT2G34480.1	embryo development ending in seed dormancy, pollen tube growth
OG0000013	AT2G37020.1	cellular component biogenesis, chloroplast organization, embryo development, seed development
OG0000013	AT2G37020.2	cellular component biogenesis, chloroplast organization, embryo development, seed development
OG0000013	AT2G37025.1	cellular response to oxygen-containing compound, hormone-mediated signaling pathway, response to jasmonic acid, response to lipid, response to wounding, small molecule metabolic process
OG0000013	AT2G37030.1	cellular response to hormone stimulus
OG0000013	AT2G37195.1	Unknown
OG0000013	AT2G39730.1	leaf senescence, response to cold, response to jasmonic acid, response to light stimulus
OG0000013	AT3G12560.1	cell differentiation, developmental growth, plant epidermis development, root morphogenesis
OG0000013	AT3G46590.1	negative regulation of cellular process, negative regulation of metabolic process, negative regulation of nitrogen compound metabolic process, regulation of developmental process, root development
OG0000013	AT3G46590.3	negative regulation of cellular process, negative regulation of metabolic process, negative regulation of nitrogen compound metabolic process, regulation of developmental process, root development
OG0000013	AT3G53790.1	organic acid biosynthetic process
OG0000013	AT4G36360.1	cell division, flavonoid metabolic process, meiotic cell cycle process, meristem structural organization, oxoacid metabolic process, plant-type secondary cell wall biogenesis, regulation of multicellular organismal process
OG0000013	AT5G03290.1	isocitrate metabolic process, tricarboxylic acid cycle
OG0000013	AT5G12080.1	anion transport, detection of mechanical stimulus, leaf senescence, programmed cell death in response to reactive oxygen species
OG0000013	AT5G13640.1	triglyceride biosynthetic process
OG0000013	AT5G13820.1	telomere maintenance
OG0000013	AT5G35530.1	translation
OG0000013	AT5G46800.1	mitochondrial transport, ornithine transport
OG0000013	AT5G59430.4	ethylene-activated signaling pathway
OG0000013	AT5G60720.1	cell differentiation, cell morphogenesis, positive regulation of transcription, DNA-templated, regulation of secondary cell wall biogenesis, regulation of secondary metabolic process, secondary metabolite biosynthetic process, sulfur compound metabolic process
OG0000013	AT5G60740.1	pollen tube growth, polyamine transport, transmembrane transport
OG0000014	AT1G61215.1	histone acetylation
OG0000014	AT1G74050.1	cytoplasmic translation, ribosomal large subunit assembly
OG0000014	AT2G42150.1	regulation of biological quality, response to abscisic acid, response to light stimulus, response to temperature stimulus, response to water deprivation, seed maturation
OG0000014	AT2G44420.1	ubiquitin-dependent protein catabolic process
OG0000014	AT2G44430.1	histone acetylation
OG0000014	AT3G57980.1	cell differentiation, flower development, negative regulation of metabolic process
OG0000014	AT3G57990.1	glucose transmembrane transport
OG0000014	AT3G60110.1	histone acetylation
OG0000014	AT5G19630.1	Unknown
OG0000015	AT1G06570.1	carotenoid biosynthetic process, plastoquinone biosynthetic process, vitamin E biosynthetic process
OG0000015	AT1G74430.1	cellular amine metabolic process, defense response to fungus, jasmonic acid mediated signaling pathway, monocarboxylic acid biosynthetic process, negative regulation of metabolic process, response to bacterium, response to light intensity, response to organonitrogen compound, response to water deprivation, response to wounding
OG0000015	AT2G01980.1	potassium ion transmembrane transport, regulation of reactive oxygen species metabolic process, response to hydrogen peroxide, response to oxidative stress, response to reactive oxygen species, response to salt stress, sodium ion transport
OG0000015	AT3G07740.1	response to cold
OG0000015	AT3G07740.2	response to cold
OG0000015	AT3G07740.3	response to cold
OG0000015	AT3G07740.4	response to cold
OG0000015	AT4G02780.1	gibberellic acid mediated signaling pathway, gibberellin biosynthetic process
OG0000015	AT4G16420.1	cold acclimation, histone methylation, regulation of cell population proliferation, response to auxin, response to cytokinin
OG0000015	AT4G16420.2	cold acclimation, histone methylation, regulation of cell population proliferation, response to auxin, response to cytokinin
OG0000015	AT4G16420.3	cold acclimation, histone methylation, regulation of cell population proliferation, response to auxin, response to cytokinin
OG0000016	AT2G20570.1	chloroplast organization, negative regulation of flower development, positive regulation of transcription, DNA-templated, regulation of chlorophyll biosynthetic process, signal transduction
OG0000016	AT2G20570.2	chloroplast organization, negative regulation of flower development, positive regulation of transcription, DNA-templated, regulation of chlorophyll biosynthetic process, signal transduction
OG0000016	AT2G20580.1	protein catabolic process, regulation of cell cycle, ubiquitin-dependent protein catabolic process
OG0000016	AT5G44190.1	chloroplast organization, negative regulation of flower development, positive regulation of transcription, DNA-templated, regulation of chlorophyll biosynthetic process
OG0000016	AT5G54940.1	cellular response to hypoxia, defense response to other organism, response to alcohol, response to heat
OG0000017	AT2G37630.1	asymmetric cell division, defense response to bacterium, defense response to fungus, leaf formation, leaf morphogenesis, negative regulation of transcription, DNA-templated, polarity specification of adaxial/abaxial axis, regulation of innate immune response, response to virus
OG0000017	AT3G07040.1	defense response, plant-type hypersensitive response
OG0000017	AT3G23250.1	response to cold, response to salt stress, response to water deprivation
OG0000017	AT4G01680.1	regulation of transcription, DNA-templated
OG0000017	AT5G02310.1	defense response to bacterium, defense response to fungus, regulation of lipid catabolic process, regulation of seed germination, response to abscisic acid, ubiquitin-dependent protein catabolic process
OG0000018	AT1G09770.1	defense response to bacterium, defense response to fungus, regulation of transcription, DNA-templated
OG0000018	AT1G69560.1	organ boundary specification between lateral organs and the meristem, regulation of transcription, DNA-templated
OG0000018	AT3G23250.1	response to cold, response to salt stress, response to water deprivation
OG0000018	AT4G05120.1	nucleoside transport, pyrimidine nucleoside transport
OG0000018	AT4G18770.1	embryo sac development, pollen tube guidance, regulation of synergid differentiation, regulation of transcription, DNA-templated
OG0000018	AT5G10280.1	positive regulation of fatty acid biosynthetic process, suberin biosynthetic process
OG0000019	AT1G09040.1	Unknown
OG0000019	AT1G55040.1	embryo development ending in seed dormancy
OG0000019	AT3G05380.1	regulation of cell cycle, regulation of transcription by RNA polymerase II, reproduction, transcription, DNA-templated
OG0000019	AT3G05380.2	regulation of cell cycle, regulation of transcription by RNA polymerase II, reproduction, transcription, DNA-templated
OG0000019	AT3G21430.2	regulation of cell cycle, regulation of transcription by RNA polymerase II, reproduction, transcription, DNA-templated
OG0000019	AT3G23890.1	DNA topological change, chromosome segregation
OG0000019	AT4G16150.1	cellular response to cold, regulation of transcription, DNA-templated
OG0000019	AT5G27600.1	long-chain fatty acid metabolic process, response to ozone, response to salt stress
OG0000019	AT5G27610.1	regulation of cell cycle, regulation of transcription by RNA polymerase II, reproduction, transcription, DNA-templated
OG0000019	AT5G27630.1	lipid transport, response to hypoxia
OG0000019	AT5G58440.1	developmental process, protein maturation, seedling development, signal transduction
OG0000020	AT1G14350.1	embryo sac development, guard cell differentiation
OG0000020	AT1G16710.1	flower development, histone acetylation, protein acetylation
OG0000020	AT1G79000.1	DNA-mediated transformation, flower development, histone acetylation, photoperiodism, flowering, protein acetylation, regulation of transcription by RNA polymerase II
OG0000020	AT2G02820.1	embryo sac development, guard cell differentiation
OG0000020	AT2G02820.2	embryo sac development, guard cell differentiation
OG0000020	AT3G09370.1	cellular response to DNA damage stimulus
OG0000020	AT4G09160.1	cellular response to auxin stimulus, protein localization involved in auxin polar transport
OG0000020	AT5G28740.1	generation of catalytic spliceosome for first transesterification step, mRNA splicing, via spliceosome
OG0000021	AT1G72175.1	carboxylic acid metabolic process, cell wall organization or biogenesis, cellular macromolecule localization, cellular response to light stimulus, protein localization, response to blue light, response to jasmonic acid, response to osmotic stress, response to wounding, signal transduction
OG0000021	AT3G52250.1	RNA splicing, floral meristem determinacy, histone H3-K9 deacetylation, negative regulation of transcription by RNA polymerase II, positive regulation of histone H3-K9 acetylation, regulation of gene expression, regulation of leaf senescence
OG0000021	AT5G35550.1	fatty acid biosynthetic process, proanthocyanidin biosynthetic process, response to osmotic stress
OG0000022	AT1G07615.1	mitochondrion
OG0000022	AT1G72160.1	cell differentiation, cell wall biogenesis, cellular localization, plant epidermis development, plant-type cell wall organization or biogenesis, positive regulation of cellular biosynthetic process, regulation of cellular component biogenesis, root development, root morphogenesis
OG0000022	AT2G23290.1	regulation of transcription, DNA-templated
OG0000022	AT3G18100.2	regulation of transcription, DNA-templated
OG0000022	AT3G45100.1	GPI anchor biosynthetic process, pollen germination, pollen tube growth
OG0000022	AT4G18770.1	embryo sac development, pollen tube guidance, regulation of synergid differentiation, regulation of transcription, DNA-templated
OG0000022	AT4G32730.1	regulation of transcription, DNA-templated
OG0000022	AT4G37260.1	glucosinolate metabolic process
OG0000022	AT5G02310.1	defense response to bacterium, defense response to fungus, regulation of lipid catabolic process, regulation of seed germination, response to abscisic acid, ubiquitin-dependent protein catabolic process
OG0000022	AT5G02320.1	negative regulation of cell population proliferation, negative regulation of transcription, DNA-templated, regulation of transcription, DNA-templated, response to ethylene, response to salicylic acid
OG0000022	AT5G07180.1	embryo sac development, plant ovule development, stomatal complex morphogenesis
OG0000022	AT5G10270.1	leaf development, response to virus
OG0000022	AT5G41020.1	Unknown
OG0000022	AT5G56190.1	cellular catabolic process, organic acid biosynthetic process, organonitrogen compound catabolic process, response to inorganic substance
OG0000022	AT5G58850.1	regulation of transcription, DNA-templated
OG0000022	AT5G62230.1	embryo sac development, plant ovule development, stomatal complex morphogenesis
OG0000023	AT1G06910.1	Unknown
OG0000023	AT1G15720.1	negative regulation of cellular process, negative regulation of gene expression, negative regulation of nitrogen compound metabolic process, regulation of cell cycle
OG0000023	AT1G17460.1	negative regulation of gene expression
OG0000023	AT1G17520.1	nucleosome assembly
OG0000023	AT1G20060.1	microtubule-based movement
OG0000023	AT1G22275.1	homologous chromosome pairing at meiosis, reciprocal meiotic recombination
OG0000023	AT1G30010.1	Group III intron splicing, seed germination, seedling development, vegetative to reproductive phase transition of meristem
OG0000023	AT1G49950.3	regulation of transcription by RNA polymerase II
OG0000023	AT1G51860.1	defense response, defense response to bacterium, defense response to fungus, developmental growth, inorganic ion homeostasis, phosphorylation, plant organ morphogenesis, response to salicylic acid, root morphogenesis, tissue development
OG0000023	AT1G58220.1	response to auxin, response to cytokinin
OG0000023	AT1G77320.1	cellular response to DNA damage stimulus, female meiotic nuclear division, male meiotic nuclear division, reciprocal meiotic recombination
OG0000023	AT2G22650.1	carboxylic acid biosynthetic process, embryo development ending in seed dormancy, tetrapyrrole metabolic process
OG0000023	AT2G34400.1	Unknown
OG0000023	AT2G37025.1	cellular response to oxygen-containing compound, hormone-mediated signaling pathway, response to jasmonic acid, response to lipid, response to wounding, small molecule metabolic process
OG0000023	AT2G43460.1	ribonucleoprotein complex assembly
OG0000023	AT3G04340.1	cell redox homeostasis, chloroplast organization, embryo development ending in seed dormancy, protein import into chloroplast stroma, regulation of photorespiration
OG0000023	AT3G12560.1	cell differentiation, developmental growth, plant epidermis development, root morphogenesis
OG0000023	AT3G19380.1	defense response to other organism, protein ubiquitination
OG0000023	AT3G45210.1	carbohydrate derivative metabolic process, cellular lipid metabolic process, lipid biosynthetic process, meristem development, oxoacid metabolic process, pattern specification process, response to red or far red light
OG0000023	AT3G46590.1	negative regulation of cellular process, negative regulation of metabolic process, negative regulation of nitrogen compound metabolic process, regulation of developmental process, root development
OG0000023	AT3G49850.1	nucleosome assembly
OG0000023	AT3G55410.1	tricarboxylic acid cycle
OG0000023	AT4G10600.1	embryo development ending in seed dormancy, response to radiation
OG0000023	AT4G12670.1	embryo development, shoot system development
OG0000023	AT4G19990.1	defense response to bacterium, defense response to fungus, regulation of defense response, response to salicylic acid
OG0000023	AT5G10910.1	methylation
OG0000023	AT5G17820.1	response to oxidative stress, response to stress
OG0000023	AT5G54230.1	cellular cadmium ion homeostasis, positive regulation of gene expression, regulation of transcription, DNA-templated
OG0000023	AT5G58340.1	response to cold, response to light intensity, response to light stimulus
OG0000023	AT5G59320.1	response to abscisic acid, response to water deprivation
OG0000023	AT5G67580.1	organelle organization
OG0000024	AT1G09710.1	negative regulation of cellular metabolic process
OG0000024	AT1G09710.2	negative regulation of cellular metabolic process
OG0000024	AT1G58220.1	response to auxin, response to cytokinin
OG0000024	AT1G58250.1	regulation of unidimensional cell growth, response to ethylene
OG0000024	AT2G35040.1	response to cold
OG0000024	AT3G13580.3	maturation of LSU-rRNA from tricistronic rRNA transcript (SSU-rRNA, 5.8S rRNA, LSU-rRNA)
OG0000024	AT3G15690.2	fatty acid biosynthetic process
OG0000024	AT3G54400.1	cell wall organization or biogenesis, developmental growth, organic acid metabolic process, polysaccharide metabolic process, regulation of developmental process, response to brassinosteroid, response to light stimulus, response to lipid, response to organic cyclic compound, shoot system development
OG0000024	AT4G24510.1	pollen development, very long-chain fatty acid biosynthetic process, wax biosynthetic process
OG0000024	AT4G24520.1	phenylpropanoid metabolic process, response to oxidative stress
OG0000024	AT4G24610.1	Unknown
OG0000024	AT4G31540.1	exocytosis
OG0000024	AT5G01850.1	protein phosphorylation
OG0000024	AT5G53900.1	seed development
OG0000024	AT5G53900.2	seed development
OG0000024	AT5G60590.2	regulation of translational fidelity
OG0000025	AT1G18460.1	carboxylic acid metabolic process, cellular amino acid metabolic process, cellular catabolic process, cellular response to abscisic acid stimulus, cellular response to hormone stimulus, cellular response to oxygen-containing compound, chlorophyll biosynthetic process, organonitrogen compound catabolic process, response to abscisic acid, response to red or far red light, response to temperature st…
OG0000025	AT2G20560.1	cellular catabolic process, response to heat, response to water, secondary metabolic process
OG0000025	AT2G22360.1	chaperone cofactor-dependent protein refolding, protein refolding, response to heat
OG0000025	AT2G37620.1	cytoskeleton organization, developmental growth, root hair elongation
OG0000025	AT3G08960.1	protein transport
OG0000025	AT3G11450.1	embryo development ending in seed dormancy, leaf development, regulation of flower development, shoot apical meristem development
OG0000025	AT5G03160.1	positive regulation by host of viral process
OG0000025	AT5G06110.1	embryo development ending in seed dormancy, leaf development, regulation of flower development, shoot apical meristem development
OG0000026	AT1G32380.1	5-phosphoribose 1-diphosphate biosynthetic process, purine nucleotide biosynthetic process, ribonucleoside monophosphate biosynthetic process
OG0000026	AT2G20570.1	chloroplast organization, negative regulation of flower development, positive regulation of transcription, DNA-templated, regulation of chlorophyll biosynthetic process, signal transduction
OG0000026	AT3G60160.1	response to nematode
OG0000026	AT4G18020.1	circadian rhythm
OG0000026	AT4G18020.4	circadian rhythm
OG0000026	AT4G18030.1	cell differentiation, developmental growth, plant-type cell wall biogenesis
OG0000026	AT5G44190.1	chloroplast organization, negative regulation of flower development, positive regulation of transcription, DNA-templated, regulation of chlorophyll biosynthetic process
OG0000027	AT1G11290.1	mRNA modification
OG0000027	AT1G27660.1	regulation of transcription, DNA-templated
OG0000027	AT1G29030.1	regulation of programmed cell death
OG0000027	AT1G30970.1	negative regulation of flower development, regulation of transcription, DNA-templated
OG0000027	AT2G21520.1	cellular catabolic process, cellular localization, defense response to bacterium, protein catabolic process, protein localization, response to organonitrogen compound
OG0000027	AT2G21520.2	cellular catabolic process, cellular localization, defense response to bacterium, protein catabolic process, protein localization, response to organonitrogen compound
OG0000027	AT2G45380.1	signal transduction
OG0000027	AT3G11460.1	cytidine to uridine editing
OG0000027	AT3G13880.1	mitochondrial RNA modification
OG0000027	AT3G25230.1	response to heat, response to osmotic stress, response to wounding, seed germination
OG0000027	AT4G00170.1	endoplasmic reticulum membrane organization, endoplasmic reticulum-plasma membrane tethering
OG0000027	AT4G02400.1	rRNA processing
OG0000027	AT4G25650.1	organic substance catabolic process, response to abscisic acid, response to light stimulus, response to osmotic stress, response to temperature stimulus, response to water deprivation, terpenoid metabolic process
OG0000027	AT4G39160.1	regulation of post-embryonic development, shoot system development, vegetative to reproductive phase transition of meristem
OG0000027	AT4G39160.2	regulation of post-embryonic development, shoot system development, vegetative to reproductive phase transition of meristem
OG0000027	AT4G39170.1	cell wall organization or biogenesis, cellular component assembly, tissue development
OG0000027	AT5G16860.1	RNA modification
OG0000027	AT5G18640.1	phyllome development
OG0000027	AT5G45190.1	flower development, leaf development, regulation of viral process, response to virus, trichome morphogenesis
OG0000027	AT5G49030.1	plant ovule development
OG0000027	AT5G64200.1	RNA splicing, mRNA splicing, via spliceosome
OG0000028	AT1G31420.2	phosphorylation, plant-type cell wall organization, unidimensional cell growth
OG0000028	AT1G33240.1	negative regulation of DNA endoreduplication, negative regulation of cell growth, regulation of cell size, regulation of stomatal complex development, response to water deprivation, transcription, DNA-templated, trichome morphogenesis
OG0000028	AT1G76880.1	glucosinolate metabolic process, mucilage biosynthetic process involved in seed coat development, regulation of transcription, DNA-templated
OG0000028	AT1G76890.2	developmental growth, phosphate-containing compound metabolic process, porphyrin-containing compound metabolic process, regulation of transcription, DNA-templated, response to bacterium, response to lipid, response to radiation
OG0000028	AT2G33550.1	regulation of transcription, DNA-templated
OG0000028	AT2G35640.1	regulation of transcription, DNA-templated
OG0000028	AT2G38250.1	regulation of transcription, DNA-templated
OG0000028	AT3G10000.1	polar nucleus fusion, regulation of transcription, DNA-templated
OG0000028	AT5G01380.1	regulation of transcription, DNA-templated
OG0000028	AT5G03680.1	establishment of petal orientation, negative regulation of organ growth, perianth development, petal development, regulation of flower development, regulation of transcription, DNA-templated, sepal development
OG0000028	AT5G28300.1	positive regulation of transcription, DNA-templated, regulation of transcription, DNA-templated
OG0000028	AT5G47660.1	regulation of transcription, DNA-templated
OG0000028	AT5G63420.1	auxin transport, chloroplast organization, embryo development ending in seed dormancy, longitudinal axis specification
OG0000029	AT1G01150.1	Unknown
OG0000029	AT1G05380.1	negative regulation of cellular biosynthetic process
OG0000029	AT1G14770.1	Unknown
OG0000029	AT1G20850.1	programmed cell death involved in cell development
OG0000029	AT1G68030.1	Unknown
OG0000029	AT1G72650.1	Unknown
OG0000029	AT1G72740.1	nucleosome assembly
OG0000029	AT3G10180.1	cell division
OG0000029	AT3G49850.1	nucleosome assembly
OG0000029	AT3G57600.1	positive regulation of transcription, DNA-templated, response to stress
OG0000029	AT3G62440.1	anther dehiscence
OG0000029	AT4G12640.1	vegetative to reproductive phase transition of meristem
OG0000029	AT4G12670.1	embryo development, shoot system development
OG0000029	AT5G01660.1	negative regulation of cellular process
OG0000029	AT5G03780.1	negative regulation of cellular biosynthetic process
OG0000029	AT5G06060.1	plasma membrane
OG0000029	AT5G48270.1	regulation of developmental growth, regulation of reproductive process
OG0000029	AT5G48310.1	response to abiotic stimulus, response to abscisic acid
OG0000029	AT5G48310.2	response to abiotic stimulus, response to abscisic acid
OG0000029	AT5G52640.1	defense response to bacterium, response to arsenic-containing substance, response to heat
OG0000030	AT1G32415.1	mitochondria-nucleus signaling pathway, plant organ morphogenesis
OG0000030	AT3G11450.1	embryo development ending in seed dormancy, leaf development, regulation of flower development, shoot apical meristem development
OG0000030	AT5G06110.1	embryo development ending in seed dormancy, leaf development, regulation of flower development, shoot apical meristem development
OG0000030	AT5G45420.1	root hair elongation
OG0000031	AT1G20580.1	defense response to bacterium, innate immune response
OG0000031	AT2G36960.1	negative regulation of gene expression, vegetative to reproductive phase transition of meristem
OG0000031	AT2G36960.2	negative regulation of gene expression, vegetative to reproductive phase transition of meristem
OG0000031	AT2G36960.3	negative regulation of gene expression, vegetative to reproductive phase transition of meristem
OG0000031	AT3G53230.1	positive regulation of protein catabolic process
OG0000032	AT1G13880.1	Unknown
OG0000032	AT1G26580.1	Unknown
OG0000032	AT2G03470.1	cellular response to hormone stimulus, cellular response to oxygen-containing compound, hormone-mediated signaling pathway, response to lipid
OG0000032	AT2G03470.2	cellular response to hormone stimulus, cellular response to oxygen-containing compound, hormone-mediated signaling pathway, response to lipid
OG0000032	AT2G46040.1	histone deacetylation, pollen sperm cell differentiation, positive regulation of gene expression
OG0000032	AT3G29360.1	carbohydrate metabolic process, cell wall pectin metabolic process
OG0000032	AT4G11400.1	histone deacetylase complex, nucleus, vacuole
OG0000032	AT5G04110.1	negative regulation of metabolic process
OG0000032	AT5G39320.1	UDP-glucuronate biosynthetic process, glycosaminoglycan biosynthetic process
OG0000032	AT5G60590.2	regulation of translational fidelity
OG0000032	AT5G60980.2	cytosol
OG0000033	AT2G13370.1	chromatin remodeling, nucleosome organization, regulation of transcription by RNA polymerase II
OG0000033	AT3G06400.1	embryo sac development, regulation of unidimensional cell growth, vegetative to reproductive phase transition of meristem
OG0000033	AT3G06400.2	embryo sac development, regulation of unidimensional cell growth, vegetative to reproductive phase transition of meristem
OG0000033	AT3G06400.3	embryo sac development, regulation of unidimensional cell growth, vegetative to reproductive phase transition of meristem
OG0000033	AT3G12810.1	defense response to bacterium, negative regulation of flower development, petal development, petal formation, response to cadmium ion
OG0000033	AT3G19210.1	double-strand break repair via homologous recombination, double-strand break repair via synthesis-dependent strand annealing, response to gamma radiation
OG0000033	AT5G18620.1	vegetative to reproductive phase transition of meristem
OG0000033	AT5G18620.2	vegetative to reproductive phase transition of meristem
OG0000033	AT5G44800.1	chromatin remodeling, negative regulation of transcription by RNA polymerase II
OG0000033	AT5G66750.1	DNA methylation-dependent heterochromatin assembly, DNA-mediated transformation, transposition, RNA-mediated

## Sheet: Table S10
Table S10 Gene count of the 34 significantly differentiated orthogroups in selected plant species. Number represents gene count.
Orthogroup	Cyanidioschyzon merolae	Galdieria phlegrea	Galdieria sulphuraria	Porphyridium purpureum	Porphyra umbilicalis	Chondrus crispus	Gracilariopsis chorda	Prasinoderma coloniale	Chloropicon primus	Tetrabaena socialis	Micromonas pusilla	Micromonas commoda	Ostreococcus tauri	Bathycoccus prasinos	Asterochloris glomerata	Coccomyxa subellipsoidea	Ulva mutabilis	Auxenochlorella protothecoides	Chlorella variabilis	Chlorella sorokiniana	Micractinium conductrix	Caulerpa lentillifera	Chromochloris zofingiensis	Raphidocelis subcapitata	Monoraphidium neglectum	Chlamydomonas schloesseri	Chlamydomonas eustigma	Chlamydomonas incerta	Dunaliella salina	Haematococcus pluvialis	Chlamydomonas reinhardtii	Gonium pectorale	Volvox reticuliferus	Volvox africanus	Volvox carteri	Klebsormidium flaccidum	Chara braunii	Mesotaenium endlicherianum	Penium margaritaceum	Marchantia polymorpha	Physcomitrella patens	Calohypnum plumiforme	Fontinalis antipyretica	Pleurozium schreberi	Anthoceros angustus	Anthoceros agrestis	Anthoceros punctatus	Selaginella moellendorffii	Abies alba
OG0000000	1	0	0	1	0	0	0	0	0	1	0	0	0	0	0	0	0	0	0	0	0	0	0	0	0	0	0	1	0	0	0	0	0	1	0	3	0	1	3	6	29	16	16	17	2	4	4	25	12
OG0000001	6	8	8	28	10	6	9	8	9	13	9	12	8	10	10	6	4	6	7	8	7	6	21	27	23	21	13	23	9	13	20	11	16	14	20	23	10	8	20	23	24	16	13	9	8	7	7	34	19
OG0000002	0	0	0	0	0	0	0	1	2	1	1	1	2	0	1	0	0	2	3	2	4	2	2	2	2	1	2	1	1	1	1	1	1	1	1	3	1	1	1	5	30	14	13	8	3	3	3	26	12
OG0000003	4	6	9	6	4	6	9	2	5	2	3	2	2	1	3	2	2	2	2	2	1	0	1	0	0	2	3	1	2	1	3	2	2	3	1	2	2	2	5	3	8	5	4	4	3	2	2	12	10
OG0000004	1	0	1	1	1	0	0	3	1	3	3	3	2	2	3	2	3	1	3	2	2	1	3	3	3	3	3	3	1	1	2	2	3	3	2	3	1	4	3	2	9	5	4	4	2	3	3	11	9
OG0000005	0	0	0	0	0	0	0	0	0	0	0	0	0	0	0	0	0	0	0	0	0	0	0	0	1	0	0	0	0	0	0	0	0	0	0	0	0	0	0	2	0	0	0	0	0	0	0	2	0
OG0000006	8	7	7	11	4	5	7	4	5	3	2	3	3	3	3	2	3	2	2	2	2	1	4	3	1	2	2	3	2	0	2	2	2	2	3	2	1	2	1	2	5	3	3	2	2	4	3	7	1
OG0000007	0	0	0	0	0	0	0	0	0	0	0	0	0	0	0	0	0	0	0	0	0	0	0	0	0	1	0	0	0	0	0	0	0	0	0	0	0	0	0	0	0	0	0	0	0	0	0	0	0
OG0000008	0	0	0	0	0	0	0	0	0	0	0	0	0	0	0	0	0	0	0	0	0	0	0	0	0	0	0	0	0	0	0	0	0	0	0	0	0	0	0	0	0	0	0	0	0	0	0	0	0
OG0000009	0	0	0	0	0	0	2	3	1	0	2	2	5	3	2	1	1	1	1	2	0	1	2	4	2	0	1	0	0	0	0	0	2	1	0	1	1	1	7	1	3	2	2	1	1	1	1	6	2
OG0000010	2	2	1	1	1	2	2	1	1	0	1	1	1	1	1	0	1	1	1	1	1	1	2	1	1	1	2	0	0	0	1	1	1	1	0	1	1	0	2	2	4	3	3	3	2	2	2	4	3
OG0000011	0	0	0	0	0	0	1	0	0	0	0	0	0	0	0	0	0	0	0	0	0	0	0	0	0	0	0	0	0	0	0	0	0	0	0	0	0	0	1	0	0	0	0	0	0	0	0	0	0
OG0000012	0	0	0	0	0	0	0	0	0	0	0	0	0	0	0	0	0	0	0	0	0	0	0	0	0		0	0	0	0	0	0	0	0	0	0	0	0	0	0	0	0	0	0	0	0	0	0	5
OG0000013	1	1	2	1	0	0	1	3	1	0	3	3	3	3	2	3	0	0	2	3	2	1	0	0	0	0	0	0	0	0	0	0	0	0	1	0	1	1	0	1	2	1	1	1	1	1	1	4	3
OG0000014	0	0	0	0	0	0	0	0	0	0	0	0	0	0	0	0	0	0	0	0	0	0	0	0	0	0	0	0	0	0	0	0	0	0	0	1	0	0	0	0	0	0	0	0	0	0	0	0	1
OG0000015	2	1	2	2	1	2	0	1	1	0	1	1	1	1	1	1	1	1	0	1	1	0	1	1	1	1	2	1	1	2	1	1	1	1	1	1	0	1	1	1	2	1	1	1	1	1	1	2	0
OG0000016	0	0	0	0	0	0	0	0	0	0	0	0	0	0	0	0	0	0	0	0	0	0	0	0	0	0	0	0	0	0	0	0	0	0	0	0	1	1	2	0	2	1	1	0	1	1	1	1	0
OG0000017	0	0	0	0	0	0	0	0	0	0	0	0	0	0	0	0	0	0	0	0	0	0	0	0	0	0	0	0	0	0	0	0	0	0	0	0	1	0	0	1	0	0	0	0	0	0	0	2	1
OG0000018	1	2	1	3	1	1	1	1	1	0	1	1	1	1	1	1	1	1	1	1	1	1	1	1	1	1	1	1	1	2	1	1	1	1	1	1	1	1	4	1	1	1	1	1	1	1	1	5	0
OG0000019	0	0	0	0	0	0	0	0	0	0	0	0	0	0	0	0	0	1	1	0	0	0	0	0	0	0	0	0	0	0	0	0	0	0	0	1	1	1	1	1	2	1	1	1	1	1	1	0	0
OG0000020	0	0	0	0	0	0	0	0	0	0	0	0	0	0	0	0	0	0	0	0	0	0	0	0	1	0	0	0	0	0	0	0	0	0	0	0	1	1	1	1	0	0	0	0	0	1	1	2	1
OG0000021	1	1	2	0	1	2	1	0	1	0	1	1	1	0	0	1	1	1	1	1	1	2	1	1	0	1	1	1	1	0	1	1	1	1	1	1	1	0	0	1	5	2	1	2	1	6	1	2	1
OG0000022	1	0	1	0	0	0	0	1	1	0	1	1	1	0	1	1	1	1	1	1	1	0	1	1	0	1	1	1	0	0	1	1	1	1	1	1	0	0	0	3	1	1	0	0	1	1	1	2	0
OG0000023	0	0	0	1	0	0	1	1	1	0	2	2	0	0	1	0	0	0	0	1	2	0	1	1	1	0	0	0	0	0	0	0	1	0	1	1	0	1	1	1	8	3	1	1	1	1	0	2	0
OG0000024	0	0	0	0	0	0	0	0	0	0	0	0	0	0	0	0	0	0	0	0	0	0	0	0	0	0	0	0	0	0	0	0	0	0	0	1	1	0	0	1	1	1	1	1	0	0	0	0	0
OG0000025	1	0	0	1	1	1	1	1	0	0	1	1	0	0	0	1	1	1	0	1	1	1	1	1	1	2	2	2	1	0	2	1	1	1	1	1	1	0	3	1	3	1	1	1	2	1	1	2	1
OG0000026	0	0	0	0	0	0	0	0	0	0	0	0	0	0	0	0	0	0	0	0	0	0	0	0	0	0	0	0	0	0	0	0	0	0	0	1	0	0	0	1	0	0	0	0	0	0	0	1	1
OG0000027	1	2	1	1	1	0	0	0	1	0	0	1	1	1	0	1	1	1	0	1	1	1	0	0	0	0	1	0	0	0	0	0	0	0	0	1	1	1	0	1	2	1	1	1	2	4	2	0	0
OG0000028	0	0	0	0	0	0	0	0	0	0	0	0	0	0	0	0	0	0	0	0	0	0	0	0	0	0	0	0	0	0	0	0	0	0	0	0	0	1	0	2	1	2	1	1	2	1	1	6	1
OG0000029	0	0	0	0	0	0	0	0	0	0	0	0	0	0	0	0	0	0	1	0	0	0	0	0	0	0	0	0	0	0	0	0	0	0	0	0	0	0	0	0	1	1	0	1	1	0	0	0	0
OG0000030	0	0	0	0	0	0	0	0	0	0	0	0	0	0	0	0	0	0	0	0	0	0	0	0	0	0	0	0	0	0	0	0	0	0	0	0	1	1	2	1	1	1	1	1	1	1	1	2	0
OG0000031	0	0	0	0	0	0	0	0	0	0	1	1	0	0	0	0	0	0	0	0	0	0	0	0	0	0	0	0	0	0	0	0	0	0	0	1	1	0	0	0	0	0	0	0	0	0	0	2	0
OG0000032	0	0	0	0	0	0	0	0	0	0	0	0	0	0	0	0	0	0	0	0	0	0	0	0	0	0	0	0	0	0	0	0	0	0	0	0	0	1	0	0	0	0	0	0	0	0	0	0	0
OG0000033	0	1	1	0	0	0	0	0	0	1	0	0	0	0	0	1	0	1	0	0	0	0	0	0	0	1	0	1	1	0	1	1	1	2	1	1	0	0	0	1	1	0	0	0	1	1	1	2	0
OG0000034	0	0	0	0	0	0	0	0	0	0	0	0	0	0	0	0	0	0	0	0	0	0	0	0	0	0	0	0	0	0	0	0	0	0	0	0	0	0	0	0	0	0	0	0	0	0	0	0	0
[truncated: 388 more columns]

[truncated: 9 more sheets: Table S11, Table S12, Table S13, Table S14, Table S15, Table S16, Table S17, Table S18, Table S19]
